# Supplementary material for: Integrated pharmacovigilance of fentanyl: multinational analysis reveals novel safety signals and demographic-specific risk profiles
Source: Front Pharmacol. 2025 Oct 8;16:1700112. doi: 10.3389/fphar.2025.1700112 (PMC12540414; doi:10.3389/fphar.2025.1700112)
Supplement: Supplementary file 1 [file Table2.xlsx]

## Sheet: Sheet 1
PT	a	b	c	d	ac	n	ROR	RORL	RORU	根据ROR算法判断是否为阳性信号(lower limit of 95% CI>1, a≥3)	PRR	XX	PRRL	PRRU	根据PRR算法判断是否为阳性信号(PRR≥2, χ2≥4, a≥3)	EBGM	EBGM05	根据MGPS算法判断是否为阳性信号(EBGM05>2)	IC	IC025	根据BCPNN算法判断是否为阳性信号(IC025>0)	hlt_name_en	hlt_name_cn	hlgt_name_en	hlgt_name_cn	soc_name_en	soc_name_cn	pt_name_en	pt_name_cn	ROR(95%Cl)	PRR(卡方值)	EBGM(EBGM05)	IC(IC025)
呼吸抑制	148	3487	950	1284921	1098	1289506	57.41	48.12	68.48	是	55.11	6808.92	46.49	65.33	是	47.82	40.09	是	5.58	4.93	是	respiratory disorders nec	呼吸系统疾病（不另分类）	breathing abnormalities	各种呼吸异常	respiratory, thoracic and mediastinal disorders	呼吸系统、胸及纵隔疾病	respiratory depression	呼吸抑制	57.41 ( 48.12 - 68.48 )	55.11 ( 6808.92 )	47.82 ( 40.09 )	5.58 ( 4.93 )
譫妄	116	3519	3287	1282584	3403	1289506	12.86	10.66	15.52	是	12.48	1186.79	10.4	14.98	是	12.09	10.02	是	3.6	3.19	是	deliria (incl confusion)	谵妄类（包括意识模糊）	deliria	各种谵妄	psychiatric disorders	精神病类	delirium	谵妄	12.86 ( 10.66 - 15.52 )	12.48 ( 1186.79 )	12.09 ( 10.02 )	3.6 ( 3.19 )
離脱症候群	84	3551	769	1285102	853	1289506	39.53	31.48	49.64	是	38.64	2778.53	30.92	48.29	是	34.93	27.82	是	5.13	4.31	是	therapeutic and nontherapeutic effects (excl toxicity)	治疗性及非治疗性反应类（不包括毒性）	withdrawal and rebound effects	各种停药与反弹效应	general disorders and administration site conditions	全身性疾病及给药部位各种反应	withdrawal syndrome	戒断综合征	39.53 ( 31.48 - 49.64 )	38.64 ( 2778.53 )	34.93 ( 27.82 )	5.13 ( 4.31 )
死亡	81	3554	8904	1276967	8985	1289506	3.27	2.62	4.08	是	3.22	123.58	2.59	4	是	3.2	2.56	是	1.68	1.31	是	fatal outcomes	致命后果	death and sudden death	死亡和猝死	general disorders and administration site conditions	全身性疾病及给药部位各种反应	death	死亡	3.27 ( 2.62 - 4.08 )	3.22 ( 123.58 )	3.2 ( 2.56 )	1.68 ( 1.31 )
意識レベルの低下	74	3561	4090	1281781	4164	1289506	6.51	5.16	8.22	是	6.4	332.27	5.1	8.04	是	6.3	5	是	2.66	2.22	是	neurological disorders nec	神经类疾病（不另分类）	disturbances in consciousness nec	意识障碍（不另分类）	nervous system disorders	各类神经系统疾病	depressed level of consciousness	意识水平下降	6.51 ( 5.16 - 8.22 )	6.4 ( 332.27 )	6.3 ( 5 )	2.66 ( 2.22 )
意識変容状態	72	3563	7515	1278356	7587	1289506	3.44	2.72	4.35	是	3.39	120.83	2.69	4.26	是	3.37	2.66	是	1.75	1.36	是	neurological disorders nec	神经类疾病（不另分类）	disturbances in consciousness nec	意识障碍（不另分类）	nervous system disorders	各类神经系统疾病	altered state of consciousness	意识状态改变	3.44 ( 2.72 - 4.35 )	3.39 ( 120.83 )	3.37 ( 2.66 )	1.75 ( 1.36 )
薬物依存	69	3566	865	1285006	934	1289506	28.74	22.45	36.81	是	28.22	1678.88	22.13	35.98	是	26.21	20.46	是	4.71	3.91	是	psychiatric disorders nec	精神病类（不另分类）	substance related and addictive disorders	各种物质使用相关及成瘾性障碍	psychiatric disorders	精神病类	drug dependence	药物依赖	28.74 ( 22.45 - 36.81 )	28.22 ( 1678.88 )	26.21 ( 20.46 )	4.71 ( 3.91 )
徐脈	65	3570	4258	1281613	4323	1289506	5.48	4.28	7.02	是	5.4	230.31	4.24	6.88	是	5.33	4.17	是	2.42	1.96	是	cardiac arrhythmias	心律失常类疾病	rate and rhythm disorders nec	心率和节律异常（不另分类）	cardiac disorders	心脏器官疾病	bradycardia	心动过缓	5.48 ( 4.28 - 7.02 )	5.4 ( 230.31 )	5.33 ( 4.17 )	2.42 ( 1.96 )
心停止	65	3570	2098	1283773	2163	1289506	11.14	8.69	14.29	是	10.96	571.59	8.58	14	是	10.66	8.31	是	3.41	2.85	是	cardiac arrhythmias	心律失常类疾病	ventricular arrhythmias and cardiac arrest	室性心律失常和心搏停止	cardiac disorders	心脏器官疾病	cardiac arrest	心脏停搏	11.14 ( 8.69 - 14.29 )	10.96 ( 571.59 )	10.66 ( 8.31 )	3.41 ( 2.85 )
低血圧	59	3576	2539	1283332	2598	1289506	8.34	6.43	10.82	是	8.22	366.41	6.36	10.62	是	8.06	6.21	是	3.01	2.47	是	decreased and nonspecific blood pressure disorders and shock	血压降低和性质不明的血压异常及休克	vascular hypotensive disorders	血管低血压疾病	vascular disorders	血管与淋巴管类疾病	hypotension	低血压	8.34 ( 6.43 - 10.82 )	8.22 ( 366.41 )	8.06 ( 6.21 )	3.01 ( 2.47 )
入院	51	3584	2594	1283277	2645	1289506	7.04	5.33	9.31	是	6.95	255.54	5.28	9.16	是	6.84	5.17	是	2.77	2.21	是	therapeutic procedures and supportive care nec	治疗类操作和支持性护理（不另分类）	therapeutic procedures nec	治疗类操作（不另分类）	surgical and medical procedures	各种手术及医疗操作	hospitalisation	住院治疗	7.04 ( 5.33 - 9.31 )	6.95 ( 255.54 )	6.84 ( 5.17 )	2.77 ( 2.21 )
傾眠	35	3600	2071	1283800	2106	1289506	6.03	4.31	8.43	是	5.98	142.92	4.29	8.34	是	5.9	4.21	是	2.56	1.89	是	neurological disorders nec	神经类疾病（不另分类）	disturbances in consciousness nec	意识障碍（不另分类）	nervous system disorders	各类神经系统疾病	somnolence	嗜睡	6.03 ( 4.31 - 8.43 )	5.98 ( 142.92 )	5.9 ( 4.21 )	2.56 ( 1.89 )
早産児	34	3601	567	1285304	601	1289506	21.4	15.12	30.3	是	21.21	618.07	15.03	29.94	是	20.07	14.18	是	4.33	3.19	是	neonatal and perinatal conditions	新生儿及围产期状况	gestational age and weight conditions	胎龄和体重状况	pregnancy, puerperium and perinatal conditions	妊娠期、产褥期及围产期状况	premature baby	早产儿	21.4 ( 15.12 - 30.3 )	21.21 ( 618.07 )	20.07 ( 14.18 )	4.33 ( 3.19 )
酸素飽和度低下	30	3605	1987	1283884	2017	1289506	5.38	3.74	7.72	是	5.34	104.43	3.73	7.65	是	5.28	3.67	是	2.4	1.69	是	metabolic, nutritional and blood gas investigations	代谢、营养和血气检查	blood gas and acid base analyses	血气和酸碱分析	investigations	各类检查	oxygen saturation decreased	血氧饱和度降低	5.38 ( 3.74 - 7.72 )	5.34 ( 104.43 )	5.28 ( 3.67 )	2.4 ( 1.69 )
呼吸停止	29	3606	932	1284939	961	1289506	11.09	7.65	16.07	是	11.01	256.07	7.62	15.91	是	10.71	7.39	是	3.42	2.48	是	respiratory disorders nec	呼吸系统疾病（不另分类）	breathing abnormalities	各种呼吸异常	respiratory, thoracic and mediastinal disorders	呼吸系统、胸及纵隔疾病	respiratory arrest	呼吸停止	11.09 ( 7.65 - 16.07 )	11.01 ( 256.07 )	10.71 ( 7.39 )	3.42 ( 2.48 )
悪性高熱	28	3607	286	1285585	314	1289506	34.89	23.64	51.51	是	34.63	833.17	23.52	50.99	是	31.63	21.43	是	4.98	3.38	是	body temperature conditions	体温状况类	body temperature altered	体温变化	general disorders and administration site conditions	全身性疾病及给药部位各种反应	hyperthermia malignant	恶性高热	34.89 ( 23.64 - 51.51 )	34.63 ( 833.17 )	31.63 ( 21.43 )	4.98 ( 3.38 )
呼吸不全	23	3612	2594	1283277	2617	1289506	3.15	2.09	4.76	是	3.14	33.25	2.08	4.72	是	3.12	2.07	是	1.64	0.92	是	respiratory disorders nec	呼吸系统疾病（不另分类）	respiratory failures (excl neonatal)	各种呼吸衰竭（不包括新生儿）	respiratory, thoracic and mediastinal disorders	呼吸系统、胸及纵隔疾病	respiratory failure	呼吸衰竭	3.15 ( 2.09 - 4.76 )	3.14 ( 33.25 )	3.12 ( 2.07 )	1.64 ( 0.92 )
悪性新生物	23	3612	878	1284993	901	1289506	9.32	6.15	14.12	是	9.27	165.4	6.13	14	是	9.06	5.98	是	3.18	2.16	是	miscellaneous and site unspecified neoplasms malignant and unspecified	其他肿瘤、部位不明恶性肿瘤及性质不明肿瘤	neoplasms malignant site unspecified nec	部位不确定的恶性肿瘤（不另分类）	neoplasms benign, malignant and unspecified (incl cysts and polyps)	良性、恶性及性质不明的肿瘤（包括囊状和息肉状）	neoplasm malignant	恶性肿瘤	9.32 ( 6.15 - 14.12 )	9.27 ( 165.4 )	9.06 ( 5.98 )	3.18 ( 2.16 )
幻覚	22	3613	2357	1283514	2379	1289506	3.32	2.18	5.05	是	3.3	35.04	2.17	5.02	是	3.28	2.15	是	1.71	0.97	是	disturbances in thinking and perception	思维及感知紊乱	hallucinations (excl sleep-related)	各种幻觉（睡眠相关性除外）	psychiatric disorders	精神病类	hallucination	幻觉	3.32 ( 2.18 - 5.05 )	3.3 ( 35.04 )	3.28 ( 2.15 )	1.71 ( 0.97 )
薬剤離脱症候群	22	3613	209	1285662	231	1289506	37.46	24.11	58.19	是	37.24	702.04	24.03	57.71	是	33.79	21.75	是	5.08	3.16	是	therapeutic and nontherapeutic effects (excl toxicity)	治疗性及非治疗性反应类（不包括毒性）	withdrawal and rebound effects	各种停药与反弹效应	general disorders and administration site conditions	全身性疾病及给药部位各种反应	drug withdrawal syndrome	药物戒断综合征	37.46 ( 24.11 - 58.19 )	37.24 ( 702.04 )	33.79 ( 21.75 )	5.08 ( 3.16 )
早産	22	3613	351	1285520	373	1289506	22.3	14.48	34.35	是	22.17	418.67	14.43	34.07	是	20.92	13.58	是	4.39	2.86	是	maternal complications of labour and delivery	产妇临产及分娩并发症	labour onset and length abnormalities	分娩发动和产程异常	pregnancy, puerperium and perinatal conditions	妊娠期、产褥期及围产期状况	premature delivery	分娩提前	22.3 ( 14.48 - 34.35 )	22.17 ( 418.67 )	20.92 ( 13.58 )	4.39 ( 2.86 )
低酸素症	21	3614	1179	1284692	1200	1289506	6.33	4.11	9.76	是	6.3	92.1	4.1	9.69	是	6.21	4.03	是	2.63	1.7	是	respiratory disorders nec	呼吸系统疾病（不另分类）	conditions associated with abnormal gas exchange	与气体交换异常相关的病症	respiratory, thoracic and mediastinal disorders	呼吸系统、胸及纵隔疾病	hypoxia	缺氧	6.33 ( 4.11 - 9.76 )	6.3 ( 92.1 )	6.21 ( 4.03 )	2.63 ( 1.7 )
完全房室ブロック	20	3615	828	1285043	848	1289506	8.59	5.5	13.4	是	8.54	130.18	5.49	13.3	是	8.37	5.36	是	3.06	1.99	是	cardiac arrhythmias	心律失常类疾病	cardiac conduction disorders	心脏传导系统异常	cardiac disorders	心脏器官疾病	atrioventricular block complete	完全性房室传导阻滞	8.59 ( 5.5 - 13.4 )	8.54 ( 130.18 )	8.37 ( 5.36 )	3.06 ( 1.99 )
低出生体重児	19	3616	632	1285239	651	1289506	10.69	6.76	16.88	是	10.63	161.09	6.75	16.77	是	10.35	6.55	是	3.37	2.16	是	neonatal and perinatal conditions	新生儿及围产期状况	gestational age and weight conditions	胎龄和体重状况	pregnancy, puerperium and perinatal conditions	妊娠期、产褥期及围产期状况	low birth weight baby	出生体重偏轻的婴儿	10.69 ( 6.76 - 16.88 )	10.63 ( 161.09 )	10.35 ( 6.55 )	3.37 ( 2.16 )
麻酔からの覚醒遅延	18	3617	162	1285709	180	1289506	39.5	24.24	64.34	是	39.31	604.84	24.18	63.89	是	35.47	21.77	是	5.15	2.96	是	procedural related injuries and complications nec	操作相关伤害与并发症（不另分类）	anaesthetic and allied procedural complications	麻醉和应用手术操作并发症	injury, poisoning and procedural complications	各类损伤、中毒及操作并发症	delayed recovery from anaesthesia	麻醉后苏醒延迟	39.5 ( 24.24 - 64.34 )	39.31 ( 604.84 )	35.47 ( 21.77 )	5.15 ( 2.96 )
多臓器機能不全症候群	18	3617	1697	1284174	1715	1289506	3.77	2.36	6	是	3.75	36	2.36	5.96	是	3.72	2.34	是	1.9	1.04	是	general system disorders nec	全身系统疾病（不另分类）	general signs and symptoms nec	一般症状和体征（不另分类）	general disorders and administration site conditions	全身性疾病及给药部位各种反应	multiple organ dysfunction syndrome	多器官功能不全综合征	3.77 ( 2.36 - 6 )	3.75 ( 36 )	3.72 ( 2.34 )	1.9 ( 1.04 )
無呼吸	17	3618	280	1285591	297	1289506	21.57	13.21	35.24	是	21.48	312.98	13.18	35.01	是	20.31	12.43	是	4.34	2.59	是	respiratory disorders nec	呼吸系统疾病（不另分类）	breathing abnormalities	各种呼吸异常	respiratory, thoracic and mediastinal disorders	呼吸系统、胸及纵隔疾病	apnoea	呼吸暂停	21.57 ( 13.21 - 35.24 )	21.48 ( 312.98 )	20.31 ( 12.43 )	4.34 ( 2.59 )
セロトニン症候群	17	3618	961	1284910	978	1289506	6.28	3.88	10.16	是	6.26	73.85	3.88	10.1	是	6.17	3.81	是	2.62	1.57	是	neuromuscular disorders	神经肌肉类疾病	muscle tone abnormal	肌张力异常	nervous system disorders	各类神经系统疾病	serotonin syndrome	血清素综合征	6.28 ( 3.88 - 10.16 )	6.26 ( 73.85 )	6.17 ( 3.81 )	2.62 ( 1.57 )
肺の悪性新生物	17	3618	1047	1284824	1064	1289506	5.77	3.57	9.32	是	5.74	65.59	3.56	9.26	是	5.67	3.51	是	2.5	1.48	是	respiratory and mediastinal neoplasms malignant and unspecified	呼吸系统和纵隔恶性及性质不明的肿瘤	respiratory tract and pleural neoplasms malignant cell type unspecified nec	恶性细胞分类不明的呼吸道和胸膜肿瘤（不另分类）	neoplasms benign, malignant and unspecified (incl cysts and polyps)	良性、恶性及性质不明的肿瘤（包括囊状和息肉状）	lung neoplasm malignant	肺恶性肿瘤	5.77 ( 3.57 - 9.32 )	5.74 ( 65.59 )	5.67 ( 3.51 )	2.5 ( 1.48 )
新生児仮死	15	3620	237	1285634	252	1289506	22.48	13.33	37.92	是	22.39	288.32	13.3	37.69	是	21.12	12.52	是	4.4	2.48	是	neonatal respiratory disorders	各种新生儿呼吸系统疾病	neonatal hypoxic conditions	新生儿缺氧病症	respiratory, thoracic and mediastinal disorders	呼吸系统、胸及纵隔疾病	neonatal asphyxia	新生儿窒息	22.48 ( 13.33 - 37.92 )	22.39 ( 288.32 )	21.12 ( 12.52 )	4.4 ( 2.48 )
コーニス症候群	15	3620	206	1285665	221	1289506	25.86	15.3	43.72	是	25.76	332.79	15.27	43.46	是	24.08	14.24	是	4.59	2.55	是	coronary artery disorders	冠状动脉类疾病	ischaemic coronary artery disorders	各种缺血性冠状动脉疾病	cardiac disorders	心脏器官疾病	kounis syndrome	过敏性冠状动脉痉挛综合征	25.86 ( 15.3 - 43.72 )	25.76 ( 332.79 )	24.08 ( 14.24 )	4.59 ( 2.55 )
循環虚脱	13	3622	696	1285175	709	1289506	6.63	3.83	11.48	是	6.61	60.76	3.82	11.43	是	6.5	3.75	是	2.7	1.44	是	decreased and nonspecific blood pressure disorders and shock	血压降低和性质不明的血压异常及休克	circulatory collapse and shock	循环障碍和休克	vascular disorders	血管与淋巴管类疾病	circulatory collapse	循环性虚脱	6.63 ( 3.83 - 11.48 )	6.61 ( 60.76 )	6.5 ( 3.75 )	2.7 ( 1.44 )
アプガールスコア低値	13	3622	54	1285817	67	1289506	85.46	46.6	156.72	是	85.16	871.5	46.52	155.9	是	68.83	37.53	是	6.1	2.71	是	physical examination and organ system status topics	体检和器官系统状态主题	physical examination procedures and organ system status	体检步骤和器官系统状态	investigations	各类检查	apgar score low	阿氏评分低	85.46 ( 46.6 - 156.72 )	85.16 ( 871.5 )	68.83 ( 37.53 )	6.1 ( 2.71 )
麻痺性イレウス	13	3622	844	1285027	857	1289506	5.46	3.16	9.46	是	5.45	46.53	3.15	9.41	是	5.38	3.11	是	2.43	1.25	是	gastrointestinal motility and defaecation conditions	胃肠运动及排便状况	non-mechanical ileus	非机械性肠梗阻	gastrointestinal disorders	胃肠系统疾病	ileus paralytic	麻痹性肠梗阻	5.46 ( 3.16 - 9.46 )	5.45 ( 46.53 )	5.38 ( 3.11 )	2.43 ( 1.25 )
第二度房室ブロック	12	3623	248	1285623	260	1289506	17.17	9.61	30.67	是	17.12	173.73	9.6	30.52	是	16.37	9.16	是	4.03	2.08	是	cardiac arrhythmias	心律失常类疾病	cardiac conduction disorders	心脏传导系统异常	cardiac disorders	心脏器官疾病	atrioventricular block second degree	二度房室阻滞	17.17 ( 9.61 - 30.67 )	17.12 ( 173.73 )	16.37 ( 9.16 )	4.03 ( 2.08 )
ミオクローヌス	11	3624	334	1285537	345	1289506	11.68	6.4	21.32	是	11.65	103.71	6.4	21.22	是	11.31	6.2	是	3.5	1.75	是	neurological disorders nec	神经类疾病（不另分类）	neurological signs and symptoms nec	神经学症状和体征（不另分类）	nervous system disorders	各类神经系统疾病	myoclonus	肌阵挛	11.68 ( 6.4 - 21.32 )	11.65 ( 103.71 )	11.31 ( 6.2 )	3.5 ( 1.75 )
低換気	11	3624	110	1285761	121	1289506	35.48	19.07	66	是	35.37	334.06	19.05	65.69	是	32.25	17.34	是	5.01	2.28	是	respiratory disorders nec	呼吸系统疾病（不另分类）	breathing abnormalities	各种呼吸异常	respiratory, thoracic and mediastinal disorders	呼吸系统、胸及纵隔疾病	hypoventilation	通气不足	35.48 ( 19.07 - 66 )	35.37 ( 334.06 )	32.25 ( 17.34 )	5.01 ( 2.28 )
高炭酸ガス血症	10	3625	199	1285672	209	1289506	17.82	9.44	33.67	是	17.78	150.77	9.43	33.52	是	16.97	8.99	是	4.09	1.89	是	respiratory disorders nec	呼吸系统疾病（不另分类）	conditions associated with abnormal gas exchange	与气体交换异常相关的病症	respiratory, thoracic and mediastinal disorders	呼吸系统、胸及纵隔疾病	hypercapnia	高碳酸血症	17.82 ( 9.44 - 33.67 )	17.78 ( 150.77 )	16.97 ( 8.99 )	4.09 ( 1.89 )
ストレス心筋症	10	3625	552	1285319	562	1289506	6.42	3.43	12.02	是	6.41	44.85	3.43	11.97	是	6.31	3.37	是	2.66	1.21	是	myocardial disorders	心肌类疾病	cardiomyopathies	各种心肌病	cardiac disorders	心脏器官疾病	stress cardiomyopathy	应激性心肌病	6.42 ( 3.43 - 12.02 )	6.41 ( 44.85 )	6.31 ( 3.37 )	2.66 ( 1.21 )
冠動脈攣縮	9	3626	248	1285623	257	1289506	12.87	6.61	25.04	是	12.84	94.82	6.61	24.94	是	12.42	6.38	是	3.63	1.6	是	coronary artery disorders	冠状动脉类疾病	ischaemic coronary artery disorders	各种缺血性冠状动脉疾病	cardiac disorders	心脏器官疾病	arteriospasm coronary	冠状动脉痉挛	12.87 ( 6.61 - 25.04 )	12.84 ( 94.82 )	12.42 ( 6.38 )	3.63 ( 1.6 )
新生児呼吸不全	9	3626	15	1285856	24	1289506	212.77	93.05	486.52	是	212.25	1182.7	92.94	484.7	是	133.03	58.18	是	7.06	2.14	是	neonatal respiratory disorders	各种新生儿呼吸系统疾病	neonatal hypoxic conditions	新生儿缺氧病症	respiratory, thoracic and mediastinal disorders	呼吸系统、胸及纵隔疾病	neonatal respiratory failure	新生儿呼吸衰竭	212.77 ( 93.05 - 486.52 )	212.25 ( 1182.7 )	133.03 ( 58.18 )	7.06 ( 2.14 )
処置後合併症	9	3626	19	1285852	28	1289506	167.98	75.95	371.53	是	167.56	1011.18	75.86	370.12	是	114.03	51.55	是	6.83	2.15	是	procedural related injuries and complications nec	操作相关伤害与并发症（不另分类）	non-site specific procedural complications	部位不明的操作并发症	injury, poisoning and procedural complications	各类损伤、中毒及操作并发症	post procedural complication	操作后并发症	167.98 ( 75.95 - 371.53 )	167.56 ( 1011.18 )	114.03 ( 51.55 )	6.83 ( 2.15 )
洞結節機能不全	9	3626	615	1285256	624	1289506	5.19	2.68	10.03	是	5.18	29.91	2.68	9.99	是	5.12	2.65	是	2.36	0.94	是	cardiac arrhythmias	心律失常类疾病	supraventricular arrhythmias	各种室上性心律失常	cardiac disorders	心脏器官疾病	sinus node dysfunction	窦房结功能障碍	5.19 ( 2.68 - 10.03 )	5.18 ( 29.91 )	5.12 ( 2.65 )	2.36 ( 0.94 )
筋固縮	9	3626	186	1285685	195	1289506	17.16	8.78	33.52	是	17.12	130.29	8.77	33.39	是	16.37	8.38	是	4.03	1.75	是	muscle disorders	肌肉类疾病	muscle tone abnormalities	各种肌张力异常	musculoskeletal and connective tissue disorders	各种肌肉骨骼及结缔组织疾病	muscle rigidity	肌肉强直	17.16 ( 8.78 - 33.52 )	17.12 ( 130.29 )	16.37 ( 8.38 )	4.03 ( 1.75 )
麻痺	8	3627	560	1285311	568	1289506	5.06	2.52	10.18	是	5.05	25.66	2.52	10.15	是	5	2.48	是	2.32	0.82	是	movement disorders (incl parkinsonism)	运动障碍类（包括帕金森病）	paralysis and paresis (excl cranial nerve)	瘫痪和轻瘫（不包括颅神经）	nervous system disorders	各类神经系统疾病	paralysis	瘫痪	5.06 ( 2.52 - 10.18 )	5.05 ( 25.66 )	5 ( 2.48 )	2.32 ( 0.82 )
筋骨格硬直	8	3627	647	1285224	655	1289506	4.38	2.18	8.81	是	4.37	20.58	2.18	8.78	是	4.33	2.16	是	2.12	0.69	是	musculoskeletal and connective tissue disorders nec	肌肉骨骼和结缔组织疾病（不另分类）	musculoskeletal and connective tissue conditions nec	各种肌肉骨骼和结缔组织疾病（不另分类）	musculoskeletal and connective tissue disorders	各种肌肉骨骼及结缔组织疾病	musculoskeletal stiffness	肌肉骨骼强直	4.38 ( 2.18 - 8.81 )	4.37 ( 20.58 )	4.33 ( 2.16 )	2.12 ( 0.69 )
処置による低血圧	8	3627	43	1285828	51	1289506	65.96	30.99	140.38	是	65.81	430.55	30.96	139.88	是	55.65	26.14	是	5.8	1.93	是	procedural related injuries and complications nec	操作相关伤害与并发症（不另分类）	non-site specific procedural complications	部位不明的操作并发症	injury, poisoning and procedural complications	各类损伤、中毒及操作并发症	procedural hypotension	操作性低血压	65.96 ( 30.99 - 140.38 )	65.81 ( 430.55 )	55.65 ( 26.14 )	5.8 ( 1.93 )
上気道閉塞	8	3627	73	1285798	81	1289506	38.85	18.71	80.67	是	38.77	265.29	18.7	80.38	是	35.04	16.87	是	5.13	1.86	是	respiratory tract signs and symptoms	呼吸道症状和体征	upper respiratory tract signs and symptoms	上呼吸道症状和体征	respiratory, thoracic and mediastinal disorders	呼吸系统、胸及纵隔疾病	upper airway obstruction	上气道阻塞	38.85 ( 18.71 - 80.67 )	38.77 ( 265.29 )	35.04 ( 16.87 )	5.13 ( 1.86 )
胎児徐脈	8	3627	70	1285801	78	1289506	40.52	19.48	84.26	是	40.43	276.09	19.47	83.96	是	36.38	17.5	是	5.19	1.86	是	cardiac arrhythmias	心律失常类疾病	rate and rhythm disorders nec	心率和节律异常（不另分类）	cardiac disorders	心脏器官疾病	bradycardia foetal	胎儿心动过缓	40.52 ( 19.48 - 84.26 )	40.43 ( 276.09 )	36.38 ( 17.5 )	5.19 ( 1.86 )
陰圧性肺水腫	8	3627	13	1285858	21	1289506	218.17	90.37	526.69	是	217.69	1068.22	90.28	524.9	是	135.14	55.98	是	7.08	1.94	是	lower respiratory tract disorders (excl obstruction and infection)	下呼吸道疾病（阻塞和感染除外）	pulmonary oedemas	各种肺水肿	respiratory, thoracic and mediastinal disorders	呼吸系统、胸及纵隔疾病	negative pressure pulmonary oedema	负压性肺水肿	218.17 ( 90.37 - 526.69 )	217.69 ( 1068.22 )	135.14 ( 55.98 )	7.08 ( 1.94 )
単麻痺	7	3628	370	1285501	377	1289506	6.7	3.17	14.17	是	6.69	33.27	3.17	14.13	是	6.59	3.12	是	2.72	0.92	是	movement disorders (incl parkinsonism)	运动障碍类（包括帕金森病）	paralysis and paresis (excl cranial nerve)	瘫痪和轻瘫（不包括颅神经）	nervous system disorders	各类神经系统疾病	monoplegia	单瘫	6.7 ( 3.17 - 14.17 )	6.69 ( 33.27 )	6.59 ( 3.12 )	2.72 ( 0.92 )
呼吸数減少	7	3628	38	1285833	45	1289506	65.29	29.14	146.29	是	65.16	373.47	29.12	145.83	是	55.18	24.63	是	5.79	1.72	是	physical examination and organ system status topics	体检和器官系统状态主题	physical examination procedures and organ system status	体检步骤和器官系统状态	investigations	各类检查	respiratory rate decreased	呼吸率降低	65.29 ( 29.14 - 146.29 )	65.16 ( 373.47 )	55.18 ( 24.63 )	5.79 ( 1.72 )
プリンツメタル狭心症	7	3628	418	1285453	425	1289506	5.93	2.81	12.53	是	5.92	28.19	2.81	12.49	是	5.84	2.77	是	2.55	0.83	是	coronary artery disorders	冠状动脉类疾病	ischaemic coronary artery disorders	各种缺血性冠状动脉疾病	cardiac disorders	心脏器官疾病	prinzmetal angina	变异性心绞痛	5.93 ( 2.81 - 12.53 )	5.92 ( 28.19 )	5.84 ( 2.77 )	2.55 ( 0.83 )
心拍数減少	7	3628	510	1285361	517	1289506	4.86	2.3	10.26	是	4.86	21.15	2.3	10.23	是	4.8	2.28	是	2.26	0.67	是	cardiac and vascular investigations (excl enzyme tests)	心血管检查（不包括酶检测）	heart rate and pulse investigations	心率和脉搏检查	investigations	各类检查	heart rate decreased	心率降低	4.86 ( 2.3 - 10.26 )	4.86 ( 21.15 )	4.8 ( 2.28 )	2.26 ( 0.67 )
舌根沈下	7	3628	134	1285737	141	1289506	18.51	8.65	39.61	是	18.48	110	8.65	39.48	是	17.61	8.23	是	4.14	1.46	是	tongue conditions	舌疾病	tongue signs and symptoms	舌部症状和体征	gastrointestinal disorders	胃肠系统疾病	glossoptosis	舌下垂	18.51 ( 8.65 - 39.61 )	18.48 ( 110 )	17.61 ( 8.23 )	4.14 ( 1.46 )
知覚過敏	6	3629	49	1285822	55	1289506	43.39	18.57	101.34	是	43.32	220.99	18.57	101.05	是	38.7	16.57	是	5.27	1.44	是	neurological disorders nec	神经类疾病（不另分类）	paraesthesias and dysaesthesias	感觉异常和感觉迟钝	nervous system disorders	各类神经系统疾病	hyperaesthesia	感觉过敏	43.39 ( 18.57 - 101.34 )	43.32 ( 220.99 )	38.7 ( 16.57 )	5.27 ( 1.44 )
消化管運動低下	6	3629	42	1285829	48	1289506	50.62	21.5	119.14	是	50.54	254.92	21.5	118.8	是	44.34	18.84	是	5.47	1.45	是	gastrointestinal motility and defaecation conditions	胃肠运动及排便状况	gastrointestinal atonic and hypomotility disorders nec	各种胃肠道弛缓和动力不足性疾病（不另分类）	gastrointestinal disorders	胃肠系统疾病	gastrointestinal hypomotility	胃肠道动力不足	50.62 ( 21.5 - 119.14 )	50.54 ( 254.92 )	44.34 ( 18.84 )	5.47 ( 1.45 )
馬尾症候群	6	3629	45	1285826	51	1289506	47.24	20.14	110.8	是	47.17	239.24	20.13	110.49	是	41.73	17.79	是	5.38	1.45	是	spinal cord and nerve root disorders	脊髓和神经根疾病	lumbar spinal cord and nerve root disorders	腰段脊髓和神经根疾病	nervous system disorders	各类神经系统疾病	cauda equina syndrome	马尾综合征	47.24 ( 20.14 - 110.8 )	47.17 ( 239.24 )	41.73 ( 17.79 )	5.38 ( 1.45 )
神経筋ブロック遷延	5	3630	73	1285798	78	1289506	24.26	9.8	60.07	是	24.23	104.22	9.8	59.92	是	22.74	9.18	是	4.51	1.07	是	procedural related injuries and complications nec	操作相关伤害与并发症（不另分类）	anaesthetic and allied procedural complications	麻醉和应用手术操作并发症	injury, poisoning and procedural complications	各类损伤、中毒及操作并发症	neuromuscular block prolonged	神经肌肉阻滞延长	24.26 ( 9.8 - 60.07 )	24.23 ( 104.22 )	22.74 ( 9.18 )	4.51 ( 1.07 )
無気肺	5	3630	144	1285727	149	1289506	12.3	5.04	30.01	是	12.28	50.09	5.04	29.94	是	11.9	4.88	是	3.57	0.87	是	lower respiratory tract disorders (excl obstruction and infection)	下呼吸道疾病（阻塞和感染除外）	parenchymal lung disorders nec	实质性肺疾病（不另分类）	respiratory, thoracic and mediastinal disorders	呼吸系统、胸及纵隔疾病	atelectasis	肺不张	12.3 ( 5.04 - 30.01 )	12.28 ( 50.09 )	11.9 ( 4.88 )	3.57 ( 0.87 )
続発性性腺機能低下	5	3630	9	1285862	14	1289506	196.8	65.92	587.51	是	196.53	625.29	65.89	586.13	是	126.7	42.44	是	6.99	1.13	是	hypothalamus and pituitary gland disorders	下丘脑及垂体腺类疾病	hypothalamic and pituitary disorders nec	下丘脑和垂体疾病（不另分类）	endocrine disorders	内分泌系统疾病	secondary hypogonadism	继发性性腺功能减退症	196.8 ( 65.92 - 587.51 )	196.53 ( 625.29 )	126.7 ( 42.44 )	6.99 ( 1.13 )
収縮期血圧低下	5	3630	242	1285629	247	1289506	7.32	3.02	17.75	是	7.31	26.68	3.02	17.71	是	7.18	2.96	是	2.84	0.63	是	cardiac and vascular investigations (excl enzyme tests)	心血管检查（不包括酶检测）	vascular tests nec (incl blood pressure)	各种血管检查（不另分类）（包括血压）	investigations	各类检查	blood pressure systolic decreased	收缩压降低	7.32 ( 3.02 - 17.75 )	7.31 ( 26.68 )	7.18 ( 2.96 )	2.84 ( 0.63 )
無脈性電気活動	5	3630	114	1285757	119	1289506	15.54	6.34	38.06	是	15.52	65.05	6.34	37.97	是	14.91	6.08	是	3.9	0.96	是	cardiac arrhythmias	心律失常类疾病	ventricular arrhythmias and cardiac arrest	室性心律失常和心搏停止	cardiac disorders	心脏器官疾病	pulseless electrical activity	无脉性电活动	15.54 ( 6.34 - 38.06 )	15.52 ( 65.05 )	14.91 ( 6.08 )	3.9 ( 0.96 )
脳波異常	5	3630	87	1285784	92	1289506	20.36	8.26	50.17	是	20.33	86.91	8.26	50.04	是	19.28	7.82	是	4.27	1.03	是	neurological, special senses and psychiatric investigations	神经、特殊感觉和精神病检查	neurologic diagnostic procedures	神经系统诊断性检查	investigations	各类检查	electroencephalogram abnormal	脑电图异常	20.36 ( 8.26 - 50.17 )	20.33 ( 86.91 )	19.28 ( 7.82 )	4.27 ( 1.03 )
鎮静合併症	5	3630	221	1285650	226	1289506	8.01	3.3	19.45	是	8	29.97	3.3	19.41	是	7.85	3.23	是	2.97	0.68	是	procedural related injuries and complications nec	操作相关伤害与并发症（不另分类）	anaesthetic and allied procedural complications	麻醉和应用手术操作并发症	injury, poisoning and procedural complications	各类损伤、中毒及操作并发症	sedation complication	镇静并发症	8.01 ( 3.3 - 19.45 )	8 ( 29.97 )	7.85 ( 3.23 )	2.97 ( 0.68 )
房室ブロック	5	3630	356	1285515	361	1289506	4.97	2.06	12.03	是	4.97	15.63	2.06	12	是	4.91	2.03	是	2.3	0.38	是	cardiac arrhythmias	心律失常类疾病	cardiac conduction disorders	心脏传导系统异常	cardiac disorders	心脏器官疾病	atrioventricular block	房室阻滞	4.97 ( 2.06 - 12.03 )	4.97 ( 15.63 )	4.91 ( 2.03 )	2.3 ( 0.38 )
術後譫妄	5	3630	16	1285855	21	1289506	110.7	40.53	302.33	是	110.55	413.55	40.52	301.6	是	84.46	30.93	是	6.4	1.17	是	procedural related injuries and complications nec	操作相关伤害与并发症（不另分类）	neurological and psychiatric procedural complications	神经学和精神病学操作并发症	injury, poisoning and procedural complications	各类损伤、中毒及操作并发症	postoperative delirium	术后谵妄	110.7 ( 40.53 - 302.33 )	110.55 ( 413.55 )	84.46 ( 30.93 )	6.4 ( 1.17 )
神経毒性	5	3630	141	1285730	146	1289506	12.56	5.14	30.66	是	12.54	51.31	5.14	30.59	是	12.15	4.98	是	3.6	0.88	是	neurological disorders nec	神经类疾病（不另分类）	nervous system disorders nec	神经系统异常（不另分类）	nervous system disorders	各类神经系统疾病	neurotoxicity	神经毒性	12.56 ( 5.14 - 30.66 )	12.54 ( 51.31 )	12.15 ( 4.98 )	3.6 ( 0.88 )
プロポフォール注入症候群	5	3630	86	1285785	91	1289506	20.59	8.35	50.77	是	20.57	87.97	8.35	50.64	是	19.49	7.91	是	4.28	1.04	是	acid-base disorders	酸碱平衡紊乱	metabolic acidoses (excl diabetic acidoses)	各种代谢性酸中毒（糖尿病酸中毒除外）	metabolism and nutrition disorders	代谢及营养类疾病	propofol infusion syndrome	丙泊酚输注综合征	20.59 ( 8.35 - 50.77 )	20.57 ( 87.97 )	19.49 ( 7.91 )	4.28 ( 1.04 )
胎児ジストレス症候群	5	3630	173	1285698	178	1289506	10.24	4.2	24.92	是	10.22	40.45	4.2	24.86	是	9.96	4.09	是	3.32	0.8	是	foetal complications	各种胎儿并发症	foetal complications nec	各种胎儿并发症（不另分类）	pregnancy, puerperium and perinatal conditions	妊娠期、产褥期及围产期状况	foetal distress syndrome	胎儿窘迫综合征	10.24 ( 4.2 - 24.92 )	10.22 ( 40.45 )	9.96 ( 4.09 )	3.32 ( 0.8 )
閉塞性気道障害	4	3631	201	1285670	205	1289506	7.05	2.62	18.97	是	7.04	20.33	2.62	18.93	是	6.92	2.57	是	2.79	0.35	是	bronchial disorders (excl neoplasms)	支气管系统疾病（不包括肿瘤）	bronchospasm and obstruction	支气管痉挛和阻塞	respiratory, thoracic and mediastinal disorders	呼吸系统、胸及纵隔疾病	obstructive airways disorder	阻塞性气道疾病	7.05 ( 2.62 - 18.97 )	7.04 ( 20.33 )	6.92 ( 2.57 )	2.79 ( 0.35 )
脊髄梗塞	4	3631	63	1285808	67	1289506	22.48	8.18	61.8	是	22.46	77.13	8.18	61.67	是	21.18	7.7	是	4.4	0.73	是	central nervous system vascular disorders	中枢神经系统血管疾病	central nervous system haemorrhages and cerebrovascular accidents	中枢神经系统出血和脑血管意外	nervous system disorders	各类神经系统疾病	spinal cord infarction	脊髓梗死	22.48 ( 8.18 - 61.8 )	22.46 ( 77.13 )	21.18 ( 7.7 )	4.4 ( 0.73 )
依存	4	3631	126	1285745	130	1289506	11.24	4.15	30.43	是	11.23	36.13	4.15	30.37	是	10.92	4.03	是	3.45	0.55	是	psychiatric disorders nec	精神病类（不另分类）	substance related and addictive disorders	各种物质使用相关及成瘾性障碍	psychiatric disorders	精神病类	dependence	依赖	11.24 ( 4.15 - 30.43 )	11.23 ( 36.13 )	10.92 ( 4.03 )	3.45 ( 0.55 )
薬物乱用	4	3631	136	1285735	140	1289506	10.41	3.85	28.16	是	10.4	33.03	3.85	28.11	是	10.14	3.75	是	3.34	0.53	是	psychiatric disorders nec	精神病类（不另分类）	substance related and addictive disorders	各种物质使用相关及成瘾性障碍	psychiatric disorders	精神病类	drug abuse	药物滥用	10.41 ( 3.85 - 28.16 )	10.4 ( 33.03 )	10.14 ( 3.75 )	3.34 ( 0.53 )
両麻痺	4	3631	147	1285724	151	1289506	9.64	3.57	26.03	是	9.63	30.1	3.57	25.98	是	9.4	3.48	是	3.23	0.5	是	movement disorders (incl parkinsonism)	运动障碍类（包括帕金森病）	paralysis and paresis (excl cranial nerve)	瘫痪和轻瘫（不包括颅神经）	nervous system disorders	各类神经系统疾病	diplegia	双侧瘫痪	9.64 ( 3.57 - 26.03 )	9.63 ( 30.1 )	9.4 ( 3.48 )	3.23 ( 0.5 )
再発神経筋ブロック	4	3631	66	1285805	70	1289506	21.46	7.82	58.91	是	21.44	73.49	7.82	58.79	是	20.27	7.38	是	4.34	0.72	是	procedural related injuries and complications nec	操作相关伤害与并发症（不另分类）	anaesthetic and allied procedural complications	麻醉和应用手术操作并发症	injury, poisoning and procedural complications	各类损伤、中毒及操作并发症	recurrence of neuromuscular blockade	神经肌肉阻滞复发	21.46 ( 7.82 - 58.91 )	21.44 ( 73.49 )	20.27 ( 7.38 )	4.34 ( 0.72 )
発作性房室ブロック	4	3631	10	1285861	14	1289506	141.65	44.41	451.87	是	141.5	398.59	44.4	450.96	是	101.36	31.77	是	6.66	0.77	是	cardiac arrhythmias	心律失常类疾病	cardiac conduction disorders	心脏传导系统异常	cardiac disorders	心脏器官疾病	paroxysmal atrioventricular block	阵发性房室传导阻滞	141.65 ( 44.41 - 451.87 )	141.5 ( 398.59 )	101.36 ( 31.77 )	6.66 ( 0.77 )
僧帽弁収縮期前方運動	4	3631	14	1285857	18	1289506	101.18	33.29	307.54	是	101.07	308.25	33.28	306.91	是	78.83	25.94	是	6.3	0.8	是	cardiac valve disorders	心脏瓣膜类疾病	mitral valvular disorders	二尖瓣异常	cardiac disorders	心脏器官疾病	systolic anterior motion of mitral valve	二尖瓣收缩期前向运动	101.18 ( 33.29 - 307.54 )	101.07 ( 308.25 )	78.83 ( 25.94 )	6.3 ( 0.8 )
心電図ＳＴ部分下降	4	3631	109	1285762	113	1289506	12.99	4.79	35.27	是	12.98	42.67	4.79	35.19	是	12.56	4.63	是	3.65	0.6	是	cardiac and vascular investigations (excl enzyme tests)	心血管检查（不包括酶检测）	ecg investigations	各种心电图检查	investigations	各类检查	electrocardiogram st segment depression	心电图 ST 段压低	12.99 ( 4.79 - 35.27 )	12.98 ( 42.67 )	12.56 ( 4.63 )	3.65 ( 0.6 )
未熟児網膜症	4	3631	40	1285831	44	1289506	35.41	12.66	99.03	是	35.37	121.47	12.66	98.82	是	32.25	11.53	是	5.01	0.79	是	retina, choroid and vitreous haemorrhages and vascular disorders	视网膜、脉络膜、玻璃体出血及血管疾病	retinopathies nec	各种视网膜病（不另分类）	eye disorders	眼器官疾病	retinopathy of prematurity	早产儿视网膜病变	35.41 ( 12.66 - 99.03 )	35.37 ( 121.47 )	32.25 ( 11.53 )	5.01 ( 0.79 )
新生児呼吸抑制	4	3631	36	1285835	40	1289506	39.35	14	110.6	是	39.31	134.39	14	110.37	是	35.47	12.62	是	5.15	0.8	是	neonatal respiratory disorders	各种新生儿呼吸系统疾病	neonatal hypoxic conditions	新生儿缺氧病症	respiratory, thoracic and mediastinal disorders	呼吸系统、胸及纵隔疾病	neonatal respiratory depression	新生儿呼吸抑制	39.35 ( 14 - 110.6 )	39.31 ( 134.39 )	35.47 ( 12.62 )	5.15 ( 0.8 )
閉塞隅角緑内障	3	3632	148	1285723	151	1289506	7.18	2.29	22.51	是	7.17	15.62	2.29	22.48	是	7.05	2.25	是	2.82	0.02	是	glaucoma and ocular hypertension	青光眼及高眼压	glaucomas (excl congenital)	各种青光眼（不包括先天性）	eye disorders	眼器官疾病	angle closure glaucoma	闭角型青光眼	7.18 ( 2.29 - 22.51 )	7.17 ( 15.62 )	7.05 ( 2.25 )	2.82 ( 0.02 )
新生児傾眠	3	3632	36	1285835	39	1289506	29.5	9.08	95.85	是	29.48	76.19	9.08	95.68	是	27.29	8.4	是	4.77	0.33	是	neurological disorders nec	神经类疾病（不另分类）	disturbances in consciousness nec	意识障碍（不另分类）	nervous system disorders	各类神经系统疾病	somnolence neonatal	新生儿嗜睡	29.5 ( 9.08 - 95.85 )	29.48 ( 76.19 )	27.29 ( 8.4 )	4.77 ( 0.33 )
縮瞳	3	3632	67	1285804	70	1289506	15.85	4.98	50.42	是	15.84	39.92	4.98	50.34	是	15.2	4.78	是	3.93	0.25	是	ocular neuromuscular disorders	眼神经肌肉类疾病	pupil disorders	各种瞳孔疾病	eye disorders	眼器官疾病	miosis	瞳孔缩小	15.85 ( 4.98 - 50.42 )	15.84 ( 39.92 )	15.2 ( 4.78 )	3.93 ( 0.25 )
昏迷	3	3632	131	1285740	134	1289506	8.11	2.58	25.47	是	8.1	18.26	2.58	25.43	是	7.94	2.53	是	2.99	0.07	是	neurological disorders nec	神经类疾病（不另分类）	disturbances in consciousness nec	意识障碍（不另分类）	nervous system disorders	各类神经系统疾病	stupor	木僵	8.11 ( 2.58 - 25.47 )	8.1 ( 18.26 )	7.94 ( 2.53 )	2.99 ( 0.07 )
胎児心拍数減少	3	3632	26	1285845	29	1289506	40.85	12.36	135.02	是	40.82	104.47	12.36	134.8	是	36.7	11.1	是	5.2	0.35	是	foetal and neonatal investigations	胎儿及新生儿类检查	foetal and neonatal diagnostic procedures	胎儿和新生儿诊断性检查	investigations	各类检查	foetal heart rate decreased	胎儿心率降低	40.85 ( 12.36 - 135.02 )	40.82 ( 104.47 )	36.7 ( 11.1 )	5.2 ( 0.35 )
脱力発作	3	3632	87	1285784	90	1289506	12.21	3.86	38.61	是	12.2	29.81	3.86	38.54	是	11.82	3.74	是	3.56	0.2	是	seizures (incl subtypes)	癫痫发作（包括各种亚型）	seizures and seizure disorders nec	癫痫和癫痫类疾病 （不另分类）	nervous system disorders	各类神经系统疾病	atonic seizures	失张力发作	12.21 ( 3.86 - 38.61 )	12.2 ( 29.81 )	11.82 ( 3.74 )	3.56 ( 0.2 )
変形性関節症	3	3632	118	1285753	121	1289506	9	2.86	28.32	是	8.99	20.79	2.86	28.27	是	8.8	2.8	是	3.14	0.11	是	joint disorders	关节类疾病	osteoarthropathies	各种骨关节病	musculoskeletal and connective tissue disorders	各种肌肉骨骼及结缔组织疾病	osteoarthritis	骨关节炎	9 ( 2.86 - 28.32 )	8.99 ( 20.79 )	8.8 ( 2.8 )	3.14 ( 0.11 )
肺高血圧クリーゼ	3	3632	13	1285858	16	1289506	81.7	23.27	286.83	是	81.63	194.14	23.27	286.35	是	66.52	18.95	是	6.06	0.33	是	pulmonary vascular disorders	肺血管类疾病	pulmonary hypertensions	各种肺动脉高压	respiratory, thoracic and mediastinal disorders	呼吸系统、胸及纵隔疾病	pulmonary hypertensive crisis	肺动脉高压危象	81.7 ( 23.27 - 286.83 )	81.63 ( 194.14 )	66.52 ( 18.95 )	6.06 ( 0.33 )
横断性脊髄炎	3	3632	61	1285810	64	1289506	17.41	5.46	55.52	是	17.4	44.19	5.46	55.42	是	16.63	5.22	是	4.06	0.27	是	central nervous system infections and inflammations	中枢神经系统感染及炎症	myelitis (incl infective)	各种脊髓炎（包括感染性）	nervous system disorders	各类神经系统疾病	myelitis transverse	横断性脊髓炎	17.41 ( 5.46 - 55.52 )	17.4 ( 44.19 )	16.63 ( 5.22 )	4.06 ( 0.27 )
食道アカラシア	3	3632	14	1285857	17	1289506	75.86	21.79	264.11	是	75.8	182.37	21.79	263.67	是	62.6	17.98	是	5.97	0.33	是	gastrointestinal motility and defaecation conditions	胃肠运动及排便状况	gastrointestinal dyskinetic disorders	各种胃肠道运动障碍性疾病	gastrointestinal disorders	胃肠系统疾病	oesophageal achalasia	食管弛缓不能	75.86 ( 21.79 - 264.11 )	75.8 ( 182.37 )	62.6 ( 17.98 )	5.97 ( 0.33 )
左室流出路閉塞	3	3632	24	1285847	27	1289506	44.25	13.32	147.03	是	44.22	112.65	13.32	146.78	是	39.42	11.86	是	5.3	0.35	是	cardiac and vascular disorders congenital	先天性心血管系统疾病	cardiovascular disorders congenital nec	各种心血管先天性异常（不另分类）	congenital, familial and genetic disorders	各种先天性家族性遗传性疾病	left ventricle outflow tract obstruction	左心室出口道阻塞	44.25 ( 13.32 - 147.03 )	44.22 ( 112.65 )	39.42 ( 11.86 )	5.3 ( 0.35 )
新生児過鎮静	3	3632	4	1285867	7	1289506	265.53	59.41	1186.84	是	265.31	451.4	59.4	1185.03	是	152.03	34.01	是	7.25	0.2	是	neurological disorders nec	神经类疾病（不另分类）	disturbances in consciousness nec	意识障碍（不另分类）	nervous system disorders	各类神经系统疾病	neonatal oversedation	新生儿镇静过度	265.53 ( 59.41 - 1186.84 )	265.31 ( 451.4 )	152.03 ( 34.01 )	7.25 ( 0.2 )
胎盤輸血症候群	3	3632	8	1285863	11	1289506	132.76	35.21	500.65	是	132.66	285.08	35.21	499.84	是	96.75	25.66	是	6.6	0.29	是	haematological disorders nec	血液异常类（不另分类）	haematological disorders	各种血液疾病	blood and lymphatic system disorders	血液及淋巴系统疾病	placental transfusion syndrome	胎盘输血综合征	132.76 ( 35.21 - 500.65 )	132.66 ( 285.08 )	96.75 ( 25.66 )	6.6 ( 0.29 )
心房中隔欠損症	3	3632	49	1285822	52	1289506	21.68	6.75	69.57	是	21.66	55.7	6.75	69.45	是	20.47	6.38	是	4.36	0.3	是	cardiac and vascular disorders congenital	先天性心血管系统疾病	cardiac septal defects congenital	先天性心脏间隔缺损	congenital, familial and genetic disorders	各种先天性家族性遗传性疾病	atrial septal defect	房间隔缺损	21.68 ( 6.75 - 69.57 )	21.66 ( 55.7 )	20.47 ( 6.38 )	4.36 ( 0.3 )
