# Supplementary material for: Integrated pharmacovigilance of fentanyl: multinational analysis reveals novel safety signals and demographic-specific risk profiles
Source: Front Pharmacol. 2025 Oct 8;16:1700112. doi: 10.3389/fphar.2025.1700112 (PMC12540414; doi:10.3389/fphar.2025.1700112)
Supplement: Supplementary file 2 [file Table3.xlsx]

## Sheet: Sheet 1
route
