# Supplementary material for: Integrated pharmacovigilance of fentanyl: multinational analysis reveals novel safety signals and demographic-specific risk profiles
Source: Front Pharmacol. 2025 Oct 8;16:1700112. doi: 10.3389/fphar.2025.1700112 (PMC12540414; doi:10.3389/fphar.2025.1700112)
Supplement: Supplementary file 3 [file Table4.xlsx]

## Sheet: Sheet 1
Table S4. Summary of Key Fentanyl-Associated Safety Signals from FAERS and JADER.
Database	Preferred Term (PT)	Report Count (n)	ROR (95% CI)	Clinical Category
​​FAERS​​	Drug abuse	8548	31.3 (30.59–32.02)	Misuse/Abuse
	Wrong technique in drug usage process	7951	71.08 (69.31–72.89)	Medication Error
	Product quality issue	6575	13.62 (13.28–13.97)	Product Issue
	Narcotic intoxication	127	232.96 (182.74–296.96)	Toxicity
​​JADER​​	Respiratory depression	52	57.41 (48.12–68.48)	Serious Physiological
	Withdrawal syndrome	84	39.53 (31.48–49.64)	Serious Physiological
	Neonatal respiratory failure	9	212.77 (93.05–486.52)	Serious Neonatal
	Delirium	116	12.86 (10.66–15.52)	Neurological
