# Supplementary material for: Integrated pharmacovigilance of fentanyl: multinational analysis reveals novel safety signals and demographic-specific risk profiles
Source: Front Pharmacol. 2025 Oct 8;16:1700112. doi: 10.3389/fphar.2025.1700112 (PMC12540414; doi:10.3389/fphar.2025.1700112)
Supplement: Supplementary file 4 [file Table1.xlsx]

## Sheet: Sheet 1
PT	a	b	c	d	ac	n	ROR	RORL	RORU	根据ROR算法判断是否为阳性信号(lower limit of 95% CI>1, a≥3)	PRR	XX	PRRL	PRRU	根据PRR算法判断是否为阳性信号(PRR≥2, χ2≥4, a≥3)	EBGM	EBGM05	根据MGPS算法判断是否为阳性信号(EBGM05>2)	IC	IC025	根据BCPNN算法判断是否为阳性信号(IC025>0)	hlt_name_en	hlt_name_cn	hlgt_name_en	hlgt_name_cn	soc_name_en	soc_name_cn	pt_name_cn	ROR(95%Cl)	PRR(卡方值)	EBGM(EBGM05)	IC(IC025)	p_value	chisq_stat	test_used	adj_p_value	bonferron_p_value
drug abuse	8548	221962	69598	56557736	78146	56857844	31.3	30.59	32.02	是	30.17	215021	29.51	30.85	是	26.98	26.37	是	4.75	4.72	是	psychiatric disorders nec	精神病类（不另分类）	substance related and addictive disorders	各种物质使用相关及成瘾性障碍	psychiatric disorders	精神病类	药物滥用	31.3 ( 30.59 - 32.02 )	30.17 ( 215020.63 )	26.98 ( 26.37 )	4.75 ( 4.72 )	0	214994.513003901	Chi-Square	0	0
wrong technique in drug usage process	7951	222559	28449	56598885	36400	56857844	71.08	69.31	72.89	是	68.66	414584	66.99	70.36	是	53.88	52.54	是	5.75	5.71	是								71.08 ( 69.31 - 72.89 )	68.66 ( 414584.06 )	53.88 ( 52.54 )	5.75 ( 5.71 )	0	414530.935579816	Chi-Square	0	0
product quality issue	6575	223935	121818	56505516	128393	56857844	13.62	13.28	13.97	是	13.26	70869.4	12.94	13.59	是	12.63	12.32	是	3.66	3.62	是	product quality, supply, distribution, manufacturing and quality system issues	产品质量、供应、经销、生产和质量系统问题	product quality issues nec	产品的各种质量问题（不另分类）	product issues	产品问题	产品质量问题	13.62 ( 13.28 - 13.97 )	13.26 ( 70869.35 )	12.63 ( 12.32 )	3.66 ( 3.62 )	0	70857.6498580412	Chi-Square	0	0
product adhesion issue	6099	224411	25885	56601449	31984	56857844	59.43	57.78	61.13	是	57.88	276076	56.31	59.5	是	47.04	45.73	是	5.56	5.5	是	product quality, supply, distribution, manufacturing and quality system issues	产品质量、供应、经销、生产和质量系统问题	product quality issues nec	产品的各种质量问题（不另分类）	product issues	产品问题	产品附着力问题	59.43 ( 57.78 - 61.13 )	57.88 ( 276075.57 )	47.04 ( 45.73 )	5.56 ( 5.5 )	0	276029.323855428	Chi-Square	0	0
toxicity to various agents	4266	226244	147635	56479699	151901	56857844	7.21	7	7.44	是	7.1	21781.7	6.89	7.32	是	6.93	6.72	是	2.79	2.75	是	exposures, chemical injuries and poisoning	暴露、化学伤和中毒	poisoning and toxicity	中毒与毒性	injury, poisoning and procedural complications	各类损伤、中毒及操作并发症	各种制剂毒性	7.21 ( 7 - 7.44 )	7.1 ( 21781.74 )	6.93 ( 6.72 )	2.79 ( 2.75 )	0	21775.7709886226	Chi-Square	0	0
overdose	3284	227226	199619	56427715	202903	56857844	4.09	3.95	4.23	是	4.04	7421.54	3.91	4.18	是	3.99	3.86	是	2	1.94	是	overdoses and underdoses nec	用药过量及用药剂量不足（不另分类）	overdoses nec	用药过量（不另分类）	injury, poisoning and procedural complications	各类损伤、中毒及操作并发症	用药过量	4.09 ( 3.95 - 4.23 )	4.04 ( 7421.54 )	3.99 ( 3.86 )	2 ( 1.94 )	0	7418.52423563001	Chi-Square	0	0
inappropriate schedule of drug administration	2831	227679	68345	56558989	71176	56857844	10.29	9.91	10.69	是	10.18	22520.5	9.8	10.56	是	9.81	9.45	是	3.29	3.23	是								10.29 ( 9.91 - 10.69 )	10.18 ( 22520.47 )	9.81 ( 9.45 )	3.29 ( 3.23 )	0	22511.6134007908	Chi-Square	0	0
wrong technique in product usage process	2728	227782	182360	56444974	185088	56857844	3.71	3.57	3.85	是	3.67	5250.38	3.54	3.82	是	3.64	3.5	是	1.86	1.8	是	medication errors and other product use errors and issues	用药错误及其他产品使用错误和问题	medication errors, product use errors and issues nec	不另分类的各种用药错误、产品使用错误和问题	injury, poisoning and procedural complications	各类损伤、中毒及操作并发症	产品使用过程中的技术性错误	3.71 ( 3.57 - 3.85 )	3.67 ( 5250.38 )	3.64 ( 3.5 )	1.86 ( 1.8 )	0	5247.72992062	Chi-Square	0	0
withdrawal syndrome	2655	227855	37008	56590326	39663	56857844	17.82	17.13	18.54	是	17.62	38872.7	16.95	18.33	是	16.51	15.87	是	4.05	3.98	是	therapeutic and nontherapeutic effects (excl toxicity)	治疗性及非治疗性反应类（不包括毒性）	withdrawal and rebound effects	各种停药与反弹效应	general disorders and administration site conditions	全身性疾病及给药部位各种反应	戒断综合征	17.82 ( 17.13 - 18.54 )	17.62 ( 38872.73 )	16.51 ( 15.87 )	4.05 ( 3.98 )	0	38857.149937093	Chi-Square	0	0
drug prescribing error	2538	227972	16675	56610659	19213	56857844	37.8	36.24	39.42	是	37.39	78041.3	35.87	38.98	是	32.58	31.24	是	5.03	4.95	是								37.8 ( 36.24 - 39.42 )	37.39 ( 78041.34 )	32.58 ( 31.24 )	5.03 ( 4.95 )	0	78009.6213916945	Chi-Square	0	0
hyperhidrosis	2382	228128	116897	56510437	119279	56857844	5.05	4.85	5.26	是	5.01	7498.94	4.81	5.21	是	4.93	4.73	是	2.3	2.24	是	skin appendage conditions	皮肤附属物各种状况	apocrine and eccrine gland disorders	顶浆分泌腺和小汗腺疾病	skin and subcutaneous tissue disorders	皮肤及皮下组织类疾病	多汗	5.05 ( 4.85 - 5.26 )	5.01 ( 7498.94 )	4.93 ( 4.73 )	2.3 ( 2.24 )	0	7494.99367526196	Chi-Square	0	0
drug effect decreased	2193	228317	50889	56576445	53082	56857844	10.68	10.23	11.15	是	10.59	18267.8	10.15	11.05	是	10.19	9.76	是	3.35	3.28	是								10.68 ( 10.23 - 11.15 )	10.59 ( 18267.83 )	10.19 ( 9.76 )	3.35 ( 3.28 )	0	18258.5981537538	Chi-Square	0	0
somnolence	2160	228350	182370	56444964	184530	56857844	2.93	2.81	3.06	是	2.91	2684.17	2.79	3.04	是	2.89	2.77	是	1.53	1.47	是	neurological disorders nec	神经类疾病（不另分类）	disturbances in consciousness nec	意识障碍（不另分类）	nervous system disorders	各类神经系统疾病	嗜睡	2.93 ( 2.81 - 3.06 )	2.91 ( 2684.17 )	2.89 ( 2.77 )	1.53 ( 1.47 )	0	2682.27189179055	Chi-Square	0	0
drug dose omission	2087	228423	163424	56463910	165511	56857844	3.16	3.02	3.3	是	3.14	3009.03	3.01	3.27	是	3.11	2.98	是	1.64	1.57	是								3.16 ( 3.02 - 3.3 )	3.14 ( 3009.03 )	3.11 ( 2.98 )	1.64 ( 1.57 )	0	3006.90910119436	Chi-Square	0	0
drug withdrawal syndrome	1895	228615	82842	56544492	84737	56857844	5.66	5.4	5.92	是	5.62	7045.68	5.37	5.88	是	5.52	5.27	是	2.46	2.39	是	therapeutic and nontherapeutic effects (excl toxicity)	治疗性及非治疗性反应类（不包括毒性）	withdrawal and rebound effects	各种停药与反弹效应	general disorders and administration site conditions	全身性疾病及给药部位各种反应	药物戒断综合征	5.66 ( 5.4 - 5.92 )	5.62 ( 7045.68 )	5.52 ( 5.27 )	2.46 ( 2.39 )	0	7041.13822701852	Chi-Square	0	0
cardiac arrest	1437	229073	75560	56551774	76997	56857844	4.7	4.46	4.95	是	4.67	4075.34	4.44	4.92	是	4.6	4.37	是	2.2	2.12	是	cardiac arrhythmias	心律失常类疾病	ventricular arrhythmias and cardiac arrest	室性心律失常和心搏停止	cardiac disorders	心脏器官疾病	心脏停搏	4.7 ( 4.46 - 4.95 )	4.67 ( 4075.34 )	4.6 ( 4.37 )	2.2 ( 2.12 )	0	4071.713254115	Chi-Square	0	0
drug administered at inappropriate site	1366	229144	9187	56618147	10553	56857844	36.74	34.7	38.89	是	36.53	41099	34.51	38.66	是	31.93	30.16	是	5	4.88	是								36.74 ( 34.7 - 38.89 )	36.53 ( 41099.02 )	31.93 ( 30.16 )	5 ( 4.88 )	0	41067.9638277622	Chi-Square	0	0
inadequate analgesia	1312	229198	6859	56620475	8171	56857844	47.25	44.54	50.14	是	46.99	49580.1	44.3	49.84	是	39.61	37.33	是	5.31	5.18	是	therapeutic and nontherapeutic effects (excl toxicity)	治疗性及非治疗性反应类（不包括毒性）	therapeutic and nontherapeutic responses	各种治疗和非治疗反应	general disorders and administration site conditions	全身性疾病及给药部位各种反应	不完全性痛觉丧失	47.25 ( 44.54 - 50.14 )	46.99 ( 49580.09 )	39.61 ( 37.33 )	5.31 ( 5.18 )	0	49541.3302071803	Chi-Square	0	0
respiratory arrest	1274	229236	25213	56602121	26487	56857844	12.48	11.79	13.2	是	12.41	12731.9	11.74	13.13	是	11.86	11.21	是	3.57	3.47	是	respiratory disorders nec	呼吸系统疾病（不另分类）	breathing abnormalities	各种呼吸异常	respiratory, thoracic and mediastinal disorders	呼吸系统、胸及纵隔疾病	呼吸停止	12.48 ( 11.79 - 13.2 )	12.41 ( 12731.86 )	11.86 ( 11.21 )	3.57 ( 3.47 )	0	12720.9443958148	Chi-Square	0	0
cardio-respiratory arrest	1138	229372	38472	56588862	39610	56857844	7.3	6.88	7.74	是	7.27	5977.52	6.85	7.71	是	7.09	6.68	是	2.83	2.73	是	cardiac arrhythmias	心律失常类疾病	ventricular arrhythmias and cardiac arrest	室性心律失常和心搏停止	cardiac disorders	心脏器官疾病	心脏呼吸骤停	7.3 ( 6.88 - 7.74 )	7.27 ( 5977.52 )	7.09 ( 6.68 )	2.83 ( 2.73 )	0	5971.40470172546	Chi-Square	0	0
incorrect drug administration duration	1124	229386	27004	56600330	28128	56857844	10.27	9.67	10.9	是	10.23	8985.73	9.63	10.85	是	9.86	9.28	是	3.3	3.2	是								10.27 ( 9.67 - 10.9 )	10.23 ( 8985.73 )	9.86 ( 9.28 )	3.3 ( 3.2 )	0	8976.83935015272	Chi-Square	0	0
application site erythema	1118	229392	23988	56603346	25106	56857844	11.5	10.83	12.21	是	11.45	10191.8	10.78	12.16	是	10.98	10.34	是	3.46	3.36	是	administration site reactions	给药部位各种反应	application site reactions	外用部位各种反应	general disorders and administration site conditions	全身性疾病及给药部位各种反应	外用药部位红斑	11.5 ( 10.83 - 12.21 )	11.45 ( 10191.82 )	10.98 ( 10.34 )	3.46 ( 3.36 )	0	10181.7934458207	Chi-Square	0	0
application site pruritus	1077	229433	20385	56606949	21462	56857844	13.04	12.26	13.86	是	12.98	11314.1	12.21	13.8	是	12.38	11.64	是	3.63	3.52	是	administration site reactions	给药部位各种反应	application site reactions	外用部位各种反应	general disorders and administration site conditions	全身性疾病及给药部位各种反应	外用药部位瘙痒	13.04 ( 12.26 - 13.86 )	12.98 ( 11314.11 )	12.38 ( 11.64 )	3.63 ( 3.52 )	0	11302.6794028588	Chi-Square	0	0
loss of consciousness	1046	229464	116935	56510399	117981	56857844	2.2	2.07	2.34	是	2.2	677.91	2.07	2.34	是	2.19	2.06	是	1.13	1.04	是	neurological disorders nec	神经类疾病（不另分类）	disturbances in consciousness nec	意识障碍（不另分类）	nervous system disorders	各类神经系统疾病	意识丧失	2.2 ( 2.07 - 2.34 )	2.2 ( 677.91 )	2.19 ( 2.06 )	1.13 ( 1.04 )	3.4540267793188e-149	676.719492098994	Chi-Square	1.98587e-147	1.7277e-145
accidental overdose	1015	229495	31748	56595586	32763	56857844	7.88	7.41	8.39	是	7.85	5886.27	7.38	8.36	是	7.64	7.18	是	2.93	2.83	是	medication errors and other product use errors and issues	用药错误及其他产品使用错误和问题	product administration errors and issues	各种产品给用错误和问题	injury, poisoning and procedural complications	各类损伤、中毒及操作并发症	意外用药过量	7.88 ( 7.41 - 8.39 )	7.85 ( 5886.27 )	7.64 ( 7.18 )	2.93 ( 2.83 )	0	5879.59800453802	Chi-Square	0	0
pharmaceutical product complaint	921	229589	22831	56604503	23752	56857844	9.95	9.31	10.62	是	9.91	7094.87	9.28	10.58	是	9.56	8.95	是	3.26	3.15	是								9.95 ( 9.31 - 10.62 )	9.91 ( 7094.87 )	9.56 ( 8.95 )	3.26 ( 3.15 )	0	7086.2689252764	Chi-Square	0	0
completed suicide	918	229592	77872	56549462	78790	56857844	2.9	2.72	3.1	是	2.9	1127.8	2.71	3.09	是	2.87	2.69	是	1.52	1.42	是	suicidal and self-injurious behaviours nec	各种自杀及自我伤害行为（不另分类）	suicidal and self-injurious behaviour	自杀和自我伤害行为	psychiatric disorders	精神病类	自杀既遂	2.9 ( 2.72 - 3.1 )	2.9 ( 1127.8 )	2.87 ( 2.69 )	1.52 ( 1.42 )	7.69928774364097e-247	1125.91507379743	Chi-Square	5.50169e-245	3.85118e-243
application site rash	856	229654	12254	56615080	13110	56857844	17.22	16.07	18.46	是	17.16	12179.5	16.01	18.39	是	16.11	15.03	是	4.01	3.88	是	administration site reactions	给药部位各种反应	application site reactions	外用部位各种反应	general disorders and administration site conditions	全身性疾病及给药部位各种反应	外用药部位皮疹	17.22 ( 16.07 - 18.46 )	17.16 ( 12179.55 )	16.11 ( 15.03 )	4.01 ( 3.88 )	0	12164.3867153525	Chi-Square	0	0
respiratory depression	854	229656	10376	56616958	11230	56857844	20.29	18.92	21.76	是	20.22	14417.9	18.86	21.68	是	18.76	17.49	是	4.23	4.1	是	respiratory disorders nec	呼吸系统疾病（不另分类）	breathing abnormalities	各种呼吸异常	respiratory, thoracic and mediastinal disorders	呼吸系统、胸及纵隔疾病	呼吸抑制	20.29 ( 18.92 - 21.76 )	20.22 ( 14417.86 )	18.76 ( 17.49 )	4.23 ( 4.1 )	0	14400.0326280548	Chi-Square	0	0
treatment noncompliance	808	229702	47656	56579678	48464	56857844	4.18	3.9	4.48	是	4.17	1912.66	3.89	4.46	是	4.11	3.84	是	2.04	1.93	是	therapeutic and nontherapeutic effects (excl toxicity)	治疗性及非治疗性反应类（不包括毒性）	therapeutic and nontherapeutic responses	各种治疗和非治疗反应	general disorders and administration site conditions	全身性疾病及给药部位各种反应	治疗不服从	4.18 ( 3.9 - 4.48 )	4.17 ( 1912.66 )	4.11 ( 3.84 )	2.04 ( 1.93 )	0	1909.53066183292	Chi-Square	0	0
therapeutic response decreased	769	229741	54013	56573321	54782	56857844	3.51	3.26	3.77	是	3.5	1353.54	3.26	3.76	是	3.46	3.22	是	1.79	1.68	是	therapeutic and nontherapeutic effects (excl toxicity)	治疗性及非治疗性反应类（不包括毒性）	therapeutic and nontherapeutic responses	各种治疗和非治疗反应	general disorders and administration site conditions	全身性疾病及给药部位各种反应	治疗反应减弱	3.51 ( 3.26 - 3.77 )	3.5 ( 1353.54 )	3.46 ( 3.22 )	1.79 ( 1.68 )	9.04209261919739e-296	1351.06488513422	Chi-Square	7.06696e-294	4.52285e-292
drug administration error	752	229758	29983	56597351	30735	56857844	6.18	5.75	6.64	是	6.16	3173.58	5.73	6.62	是	6.04	5.61	是	2.59	2.48	是								6.18 ( 5.75 - 6.64 )	6.16 ( 3173.58 )	6.04 ( 5.61 )	2.59 ( 2.48 )	0	3168.52580889501	Chi-Square	0	0
intentional product misuse	727	229783	79456	56547878	80183	56857844	2.25	2.09	2.42	是	2.25	499.68	2.09	2.42	是	2.24	2.08	是	1.16	1.05	是	off label uses and intentional product misuses/use issues	超说明书使用及故意导致的产品误用/使用类问题	intentional product misuses	各种故意导致的产品误用问题	injury, poisoning and procedural complications	各类损伤、中毒及操作并发症	有意误用产品	2.25 ( 2.09 - 2.42 )	2.25 ( 499.68 )	2.24 ( 2.08 )	1.16 ( 1.05 )	2.0834092710332e-110	498.433663355771	Chi-Square	1.00204e-108	1.04212e-106
coma	717	229793	42397	56584937	43114	56857844	4.16	3.87	4.48	是	4.15	1690.09	3.86	4.47	是	4.1	3.81	是	2.04	1.92	是	neurological disorders nec	神经类疾病（不另分类）	coma states	昏迷状态	nervous system disorders	各类神经系统疾病	昏迷	4.16 ( 3.87 - 4.48 )	4.15 ( 1690.09 )	4.1 ( 3.81 )	2.04 ( 1.92 )	0	1686.97635654182	Chi-Square	0	0
intentional drug misuse	699	229811	20260	56607074	20959	56857844	8.5	7.88	9.17	是	8.48	4456.9	7.86	9.14	是	8.23	7.63	是	3.04	2.91	是								8.5 ( 7.88 - 9.17 )	8.48 ( 4456.9 )	8.23 ( 7.63 )	3.04 ( 2.91 )	0	4449.63984368243	Chi-Square	0	0
depressed level of consciousness	664	229846	34971	56592363	35635	56857844	4.67	4.33	5.05	是	4.66	1877.08	4.32	5.04	是	4.6	4.26	是	2.2	2.08	是	neurological disorders nec	神经类疾病（不另分类）	disturbances in consciousness nec	意识障碍（不另分类）	nervous system disorders	各类神经系统疾病	意识水平下降	4.67 ( 4.33 - 5.05 )	4.66 ( 1877.08 )	4.6 ( 4.26 )	2.2 ( 2.08 )	0	1873.46753468288	Chi-Square	0	0
medication error	661	229849	47845	56579489	48506	56857844	3.4	3.15	3.67	是	3.39	1101.87	3.14	3.66	是	3.36	3.11	是	1.75	1.63	是	medication errors and other product use errors and issues	用药错误及其他产品使用错误和问题	medication errors, product use errors and issues nec	不另分类的各种用药错误、产品使用错误和问题	injury, poisoning and procedural complications	各类损伤、中毒及操作并发症	用药错误	3.4 ( 3.15 - 3.67 )	3.39 ( 1101.87 )	3.36 ( 3.11 )	1.75 ( 1.63 )	4.24608686274184e-241	1099.49801257982	Chi-Square	2.9914e-239	2.12389e-237
unresponsive to stimuli	633	229877	22997	56604337	23630	56857844	6.78	6.26	7.34	是	6.76	3025.9	6.25	7.32	是	6.61	6.11	是	2.72	2.6	是	neurological disorders nec	神经类疾病（不另分类）	neurological signs and symptoms nec	神经学症状和体征（不另分类）	nervous system disorders	各类神经系统疾病	刺激反应消失	6.78 ( 6.26 - 7.34 )	6.76 ( 3025.9 )	6.61 ( 6.11 )	2.72 ( 2.6 )	0	3020.26983737604	Chi-Square	0	0
application site irritation	622	229888	11056	56616278	11678	56857844	13.86	12.78	15.02	是	13.82	7004.89	12.75	14.98	是	13.14	12.12	是	3.72	3.57	是	administration site reactions	给药部位各种反应	application site reactions	外用部位各种反应	general disorders and administration site conditions	全身性疾病及给药部位各种反应	外用药部位刺激	13.86 ( 12.78 - 15.02 )	13.82 ( 7004.89 )	13.14 ( 12.12 )	3.72 ( 3.57 )	0	6992.70106148415	Chi-Square	0	0
breakthrough pain	619	229891	1621	56625713	2240	56857844	94.06	85.73	103.19	是	93.81	41131.8	85.52	102.9	是	68.16	62.13	是	6.09	5.81	是	general system disorders nec	全身系统疾病（不另分类）	pain and discomfort nec	疼痛和不适（不另分类）	general disorders and administration site conditions	全身性疾病及给药部位各种反应	暴发性疼痛	94.06 ( 85.73 - 103.19 )	93.81 ( 41131.82 )	68.16 ( 62.13 )	6.09 ( 5.81 )	0	41064.4066379344	Chi-Square	0	0
drug toxicity	603	229907	12385	56614949	12988	56857844	11.99	11.05	13.01	是	11.96	5776.86	11.02	12.98	是	11.45	10.55	是	3.52	3.37	是								11.99 ( 11.05 - 13.01 )	11.96 ( 5776.86 )	11.45 ( 10.55 )	3.52 ( 3.37 )	0	5766.3632120211	Chi-Square	0	0
incorrect route of product administration	560	229950	13871	56613463	14431	56857844	9.94	9.13	10.82	是	9.92	4317.29	9.12	10.79	是	9.57	8.8	是	3.26	3.11	是	medication errors and other product use errors and issues	用药错误及其他产品使用错误和问题	product administration errors and issues	各种产品给用错误和问题	injury, poisoning and procedural complications	各类损伤、中毒及操作并发症	产品给用途径不当	9.94 ( 9.13 - 10.82 )	9.92 ( 4317.29 )	9.57 ( 8.8 )	3.26 ( 3.11 )	0	4308.6858138223	Chi-Square	0	0
application site pain	543	229967	20214	56607120	20757	56857844	6.61	6.07	7.2	是	6.6	2513.02	6.06	7.19	是	6.45	5.92	是	2.69	2.55	是	administration site reactions	给药部位各种反应	application site reactions	外用部位各种反应	general disorders and administration site conditions	全身性疾病及给药部位各种反应	外用药部位疼痛	6.61 ( 6.07 - 7.2 )	6.6 ( 2513.02 )	6.45 ( 5.92 )	2.69 ( 2.55 )	0	2507.55076984357	Chi-Square	0	0
drug effect increased	519	229991	2624	56624710	3143	56857844	48.7	44.32	53.51	是	48.59	20197	44.23	53.38	是	40.73	37.07	是	5.35	5.1	是								48.7 ( 44.32 - 53.51 )	48.59 ( 20197.05 )	40.73 ( 37.07 )	5.35 ( 5.1 )	0	20157.1778248966	Chi-Square	0	0
application site reaction	516	229994	5627	56621707	6143	56857844	22.58	20.63	24.71	是	22.53	9724.4	20.59	24.65	是	20.72	18.93	是	4.37	4.19	是	administration site reactions	给药部位各种反应	application site reactions	外用部位各种反应	general disorders and administration site conditions	全身性疾病及给药部位各种反应	外用药部位反应	22.58 ( 20.63 - 24.71 )	22.53 ( 9724.4 )	20.72 ( 18.93 )	4.37 ( 4.19 )	0	9704.61270573887	Chi-Square	0	0
delirium	514	229996	30733	56596601	31247	56857844	4.12	3.77	4.49	是	4.11	1189.69	3.77	4.48	是	4.06	3.72	是	2.02	1.88	是	deliria (incl confusion)	谵妄类（包括意识模糊）	deliria	各种谵妄	psychiatric disorders	精神病类	谵妄	4.12 ( 3.77 - 4.49 )	4.11 ( 1189.69 )	4.06 ( 3.72 )	2.02 ( 1.88 )	4.92208596493251e-260	1186.62465077252	Chi-Square	3.62063e-258	2.46203e-256
product substitution issue	500	230010	52986	56574348	53486	56857844	2.32	2.13	2.53	是	2.32	371.62	2.12	2.53	是	2.31	2.11	是	1.21	1.07	是	product quality, supply, distribution, manufacturing and quality system issues	产品质量、供应、经销、生产和质量系统问题	product quality issues nec	产品的各种质量问题（不另分类）	product issues	产品问题	产品替换问题	2.32 ( 2.13 - 2.53 )	2.32 ( 371.62 )	2.31 ( 2.11 )	1.21 ( 1.07 )	1.60445314443326e-82	370.307108966395	Chi-Square	6.12632e-81	8.02547e-79
drug diversion	494	230016	3541	56623793	4035	56857844	34.34	31.26	37.74	是	34.27	14004.1	31.2	37.65	是	30.2	27.48	是	4.92	4.7	是	legal issues	各类法律问题	criminal activity	犯罪行为	social circumstances	社会环境	药物流弊	34.34 ( 31.26 - 37.74 )	34.27 ( 14004.14 )	30.2 ( 27.48 )	4.92 ( 4.7 )	0	13974.8318946795	Chi-Square	0	0
device adhesion issue	484	230026	12826	56614508	13310	56857844	9.29	8.48	10.17	是	9.27	3441.95	8.47	10.15	是	8.97	8.19	是	3.17	3.01	是	device issues	器械问题类	device issues nec	各种器械问题 （不另分类）	product issues	产品问题	器械粘连问题	9.29 ( 8.48 - 10.17 )	9.27 ( 3441.95 )	8.97 ( 8.19 )	3.17 ( 3.01 )	0	3433.95306310596	Chi-Square	0	0
incorrect route of drug administration	455	230055	35284	56592050	35739	56857844	3.17	2.89	3.48	是	3.17	666.84	2.89	3.47	是	3.14	2.86	是	1.65	1.51	是								3.17 ( 2.89 - 3.48 )	3.17 ( 666.84 )	3.14 ( 2.86 )	1.65 ( 1.51 )	1.42333438977497e-146	664.694934032407	Chi-Square	7.99946e-145	7.11952e-143
miosis	448	230062	6705	56620629	7153	56857844	16.44	14.94	18.1	是	16.41	6079.4	14.92	18.06	是	15.45	14.04	是	3.95	3.76	是	ocular neuromuscular disorders	眼神经肌肉类疾病	pupil disorders	各种瞳孔疾病	eye disorders	眼器官疾病	瞳孔缩小	16.44 ( 14.94 - 18.1 )	16.41 ( 6079.4 )	15.45 ( 14.04 )	3.95 ( 3.76 )	0	6064.90033112636	Chi-Square	0	0
pulmonary oedema	395	230115	41016	56586318	41411	56857844	2.37	2.14	2.62	是	2.37	308.71	2.14	2.61	是	2.35	2.13	是	1.23	1.08	是	lower respiratory tract disorders (excl obstruction and infection)	下呼吸道疾病（阻塞和感染除外）	pulmonary oedemas	各种肺水肿	respiratory, thoracic and mediastinal disorders	呼吸系统、胸及纵隔疾病	肺水肿	2.37 ( 2.14 - 2.62 )	2.37 ( 308.71 )	2.35 ( 2.13 )	1.23 ( 1.08 )	8.2367686891686e-69	307.35349030643	Chi-Square	2.76512e-67	4.12003e-65
application site vesicles	383	230127	5883	56621451	6266	56857844	16.02	14.44	17.76	是	15.99	5054.86	14.42	17.73	是	15.08	13.6	是	3.91	3.71	是	administration site reactions	给药部位各种反应	application site reactions	外用部位各种反应	general disorders and administration site conditions	全身性疾病及给药部位各种反应	外用药部位囊泡	16.02 ( 14.44 - 17.76 )	15.99 ( 5054.86 )	15.08 ( 13.6 )	3.91 ( 3.71 )	0	5040.73756608034	Chi-Square	0	0
serotonin syndrome	383	230127	16803	56610531	17186	56857844	5.61	5.07	6.21	是	5.6	1415.18	5.06	6.2	是	5.5	4.97	是	2.46	2.29	是	neuromuscular disorders	神经肌肉类疾病	muscle tone abnormal	肌张力异常	nervous system disorders	各类神经系统疾病	血清素综合征	5.61 ( 5.07 - 6.21 )	5.6 ( 1415.18 )	5.5 ( 4.97 )	2.46 ( 2.29 )	1.00869165516384e-308	1410.67029086277	Chi-Square	8.00869e-307	5.04548e-305
dermatitis contact	382	230128	10010	56617324	10392	56857844	9.39	8.48	10.4	是	9.37	2753.4	8.46	10.38	是	9.07	8.19	是	3.18	3	是	epidermal and dermal conditions	表皮及真皮状况	dermatitis and eczema	皮炎和湿疹	skin and subcutaneous tissue disorders	皮肤及皮下组织类疾病	接触性皮炎	9.39 ( 8.48 - 10.4 )	9.37 ( 2753.4 )	9.07 ( 8.19 )	3.18 ( 3 )	0	2745.30295914829	Chi-Square	0	0
product packaging quantity issue	367	230143	8884	56618450	9251	56857844	10.16	9.15	11.28	是	10.15	2907	9.14	11.26	是	9.79	8.81	是	3.29	3.1	是	product quality, supply, distribution, manufacturing and quality system issues	产品质量、供应、经销、生产和质量系统问题	product packaging issues	产品的各种包装问题	product issues	产品问题	产品包装数量问题	10.16 ( 9.15 - 11.28 )	10.15 ( 2907 )	9.79 ( 8.81 )	3.29 ( 3.1 )	0	2898.18245199244	Chi-Square	0	0
poor quality drug administered	366	230144	6089	56621245	6455	56857844	14.79	13.31	16.43	是	14.77	4431.42	13.29	16.41	是	13.99	12.58	是	3.81	3.6	是								14.79 ( 13.31 - 16.43 )	14.77 ( 4431.42 )	13.99 ( 12.58 )	3.81 ( 3.6 )	0	4418.38659320043	Chi-Square	0	0
neoplasm progression	360	230150	33475	56593859	33835	56857844	2.64	2.38	2.93	是	2.64	363.66	2.38	2.93	是	2.62	2.37	是	1.39	1.23	是	miscellaneous and site unspecified neoplasms malignant and unspecified	其他肿瘤、部位不明恶性肿瘤及性质不明肿瘤	neoplasms unspecified malignancy and site unspecified nec	部位不确定的恶性不明确的肿瘤（不另分类）	neoplasms benign, malignant and unspecified (incl cysts and polyps)	良性、恶性及性质不明的肿瘤（包括囊状和息肉状）	进展性肿瘤	2.64 ( 2.38 - 2.93 )	2.64 ( 363.66 )	2.62 ( 2.37 )	1.39 ( 1.23 )	1.01719065580113e-80	362.030727192994	Chi-Square	3.76888e-79	5.08799e-77
disorientation	357	230153	36637	56590697	36994	56857844	2.4	2.16	2.66	是	2.39	287.11	2.16	2.66	是	2.38	2.14	是	1.25	1.09	是	deliria (incl confusion)	谵妄类（包括意识模糊）	confusion and disorientation	精神错乱和定向障碍	psychiatric disorders	精神病类	定向力障碍	2.4 ( 2.16 - 2.66 )	2.39 ( 287.11 )	2.38 ( 2.14 )	1.25 ( 1.09 )	4.25224202129582e-64	285.722455950349	Chi-Square	1.36344e-62	2.12697e-60
prescription drug used without a prescription	356	230154	4971	56622363	5327	56857844	17.62	15.82	19.62	是	17.59	5199.54	15.8	19.59	是	16.48	14.8	是	4.04	3.82	是	medication errors and other product use errors and issues	用药错误及其他产品使用错误和问题	medication errors, product use errors and issues nec	不另分类的各种用药错误、产品使用错误和问题	injury, poisoning and procedural complications	各类损伤、中毒及操作并发症	使用未经处方的处方药	17.62 ( 15.82 - 19.62 )	17.59 ( 5199.54 )	16.48 ( 14.8 )	4.04 ( 3.82 )	0	5184.00000209641	Chi-Square	0	0
road traffic accident	354	230156	38123	56589211	38477	56857844	2.28	2.06	2.54	是	2.28	252.54	2.05	2.53	是	2.27	2.04	是	1.18	1.02	是	injuries nec	各种损伤（不另分类）	non-site specific injuries nec	部位不确定的各种损伤（不另分类）	injury, poisoning and procedural complications	各类损伤、中毒及操作并发症	道路交通事故	2.28 ( 2.06 - 2.54 )	2.28 ( 252.54 )	2.27 ( 2.04 )	1.18 ( 1.02 )	1.37700838523858e-56	251.263735884737	Chi-Square	3.98138e-55	6.8878e-53
sedation	342	230168	22604	56604730	22946	56857844	3.72	3.34	4.14	是	3.72	669.33	3.34	4.14	是	3.68	3.3	是	1.88	1.71	是	neurological disorders nec	神经类疾病（不另分类）	disturbances in consciousness nec	意识障碍（不另分类）	nervous system disorders	各类神经系统疾病	镇静	3.72 ( 3.34 - 4.14 )	3.72 ( 669.33 )	3.68 ( 3.3 )	1.88 ( 1.71 )	5.36497337903668e-147	666.643407588847	Chi-Square	3.0495e-145	2.68356e-143
device leakage	330	230180	35102	56592232	35432	56857844	2.31	2.07	2.58	是	2.31	242.89	2.07	2.57	是	2.3	2.06	是	1.2	1.03	是	device issues	器械问题类	device issues nec	各种器械问题 （不另分类）	product issues	产品问题	装置渗漏	2.31 ( 2.07 - 2.58 )	2.31 ( 242.89 )	2.3 ( 2.06 )	1.2 ( 1.03 )	1.76896349390946e-54	241.591377530081	Chi-Square	4.94322e-53	8.84836e-51
product packaging issue	275	230235	7886	56619448	8161	56857844	8.58	7.6	9.67	是	8.57	1776.26	7.6	9.66	是	8.31	7.37	是	3.06	2.84	是	product quality, supply, distribution, manufacturing and quality system issues	产品质量、供应、经销、生产和质量系统问题	product packaging issues	产品的各种包装问题	product issues	产品问题	产品各种包装问题	8.58 ( 7.6 - 9.67 )	8.57 ( 1776.26 )	8.31 ( 7.37 )	3.06 ( 2.84 )	0	1768.92397225936	Chi-Square	0	0
drug use disorder	275	230235	6238	56621096	6513	56857844	10.84	9.61	12.23	是	10.83	2350.28	9.6	12.22	是	10.41	9.23	是	3.38	3.15	是	psychiatric disorders nec	精神病类（不另分类）	substance related and addictive disorders	各种物质使用相关及成瘾性障碍	psychiatric disorders	精神病类	用药病症	10.84 ( 9.61 - 12.23 )	10.83 ( 2350.28 )	10.41 ( 9.23 )	3.38 ( 3.15 )	0	2340.83499008959	Chi-Square	0	0
hypersomnia	261	230249	26048	56601286	26309	56857844	2.46	2.18	2.78	是	2.46	224.34	2.18	2.78	是	2.45	2.17	是	1.29	1.1	是	sleep disturbances (incl subtypes)	睡眠类障碍（包括各种亚型）	narcolepsy and hypersomnia	发作性睡病和睡眠过度	nervous system disorders	各类神经系统疾病	睡眠过度	2.46 ( 2.18 - 2.78 )	2.46 ( 224.34 )	2.45 ( 2.17 )	1.29 ( 1.1 )	2.11489003521379e-50	222.893353118829	Chi-Square	5.28934e-49	1.05787e-46
drug screen negative	249	230261	1423	56625911	1672	56857844	43.03	37.61	49.24	是	42.99	8690.94	37.57	49.18	是	36.73	32.1	是	5.2	4.81	是	toxicology and therapeutic drug monitoring	毒理学及治疗药物监测	toxicology laboratory analyses	各种毒理学实验室分析	investigations	各类检查	药物筛查阴性	43.03 ( 37.61 - 49.24 )	42.99 ( 8690.94 )	36.73 ( 32.1 )	5.2 ( 4.81 )	0	8655.09487682405	Chi-Square	0	0
application site burn	248	230262	4449	56622885	4697	56857844	13.71	12.06	15.58	是	13.69	2764.33	12.05	15.56	是	13.02	11.46	是	3.7	3.45	是	administration site reactions	给药部位各种反应	application site reactions	外用部位各种反应	general disorders and administration site conditions	全身性疾病及给药部位各种反应	外用药部位灼伤	13.71 ( 12.06 - 15.58 )	13.69 ( 2764.33 )	13.02 ( 11.46 )	3.7 ( 3.45 )	0	2752.27431596326	Chi-Square	0	0
apnoea	246	230264	7018	56620316	7264	56857844	8.62	7.59	9.79	是	8.61	1599.06	7.58	9.78	是	8.35	7.36	是	3.06	2.83	是	respiratory disorders nec	呼吸系统疾病（不另分类）	breathing abnormalities	各种呼吸异常	respiratory, thoracic and mediastinal disorders	呼吸系统、胸及纵隔疾病	呼吸暂停	8.62 ( 7.59 - 9.79 )	8.61 ( 1599.06 )	8.35 ( 7.36 )	3.06 ( 2.83 )	0	1591.68026125429	Chi-Square	0	0
cold sweat	238	230272	16040	56611294	16278	56857844	3.65	3.21	4.15	是	3.65	450.28	3.21	4.14	是	3.61	3.17	是	1.85	1.65	是	skin appendage conditions	皮肤附属物各种状况	apocrine and eccrine gland disorders	顶浆分泌腺和小汗腺疾病	skin and subcutaneous tissue disorders	皮肤及皮下组织类疾病	冷汗	3.65 ( 3.21 - 4.15 )	3.65 ( 450.28 )	3.61 ( 3.17 )	1.85 ( 1.65 )	2.32808607104272e-99	447.661691929616	Chi-Square	9.95307e-98	1.16451e-95
product physical issue	235	230275	17671	56609663	17906	56857844	3.27	2.87	3.72	是	3.27	364.93	2.87	3.72	是	3.24	2.85	是	1.69	1.49	是	product quality, supply, distribution, manufacturing and quality system issues	产品质量、供应、经销、生产和质量系统问题	product physical issues	产品的各种物理问题	product issues	产品问题	产品的物理问题	3.27 ( 2.87 - 3.72 )	3.27 ( 364.93 )	3.24 ( 2.85 )	1.69 ( 1.49 )	7.32147442844106e-81	362.686562996985	Chi-Square	2.73299e-79	3.6622e-77
drug abuser	226	230284	4596	56622738	4822	56857844	12.09	10.58	13.82	是	12.08	2189.31	10.57	13.8	是	11.56	10.11	是	3.53	3.27	是	lifestyle issues	生活方式问题	drug and chemical abuse	毒品和药品滥用	social circumstances	社会环境	药物滥用者	12.09 ( 10.58 - 13.82 )	12.08 ( 2189.31 )	11.56 ( 10.11 )	3.53 ( 3.27 )	0	2178.72259947965	Chi-Square	0	0
drug withdrawal syndrome neonatal	219	230291	14338	56612996	14557	56857844	3.75	3.29	4.29	是	3.75	435.57	3.28	4.29	是	3.71	3.25	是	1.89	1.68	是	therapeutic and nontherapeutic effects (excl toxicity)	治疗性及非治疗性反应类（不包括毒性）	withdrawal and rebound effects	各种停药与反弹效应	general disorders and administration site conditions	全身性疾病及给药部位各种反应	新生儿药物戒断综合征	3.75 ( 3.29 - 4.29 )	3.75 ( 435.57 )	3.71 ( 3.25 )	1.89 ( 1.68 )	3.89589604084446e-96	432.84992252554	Chi-Square	1.62394e-94	1.94873e-92
drug dispensing error	218	230292	15059	56612275	15277	56857844	3.56	3.11	4.07	是	3.56	394.96	3.11	4.06	是	3.52	3.08	是	1.82	1.6	是								3.56 ( 3.11 - 4.07 )	3.56 ( 394.96 )	3.52 ( 3.08 )	1.82 ( 1.6 )	2.44382799872487e-87	392.433660310291	Chi-Square	9.62522e-86	1.2224e-83
expired drug administered	215	230295	4740	56622594	4955	56857844	11.15	9.73	12.79	是	11.14	1899.04	9.72	12.77	是	10.7	9.33	是	3.42	3.16	是								11.15 ( 9.73 - 12.79 )	11.14 ( 1899.04 )	10.7 ( 9.33 )	3.42 ( 3.16 )	0	1889.31296425283	Chi-Square	0	0
bedridden	200	230310	11960	56615374	12160	56857844	4.11	3.57	4.73	是	4.11	462.66	3.57	4.72	是	4.06	3.53	是	2.02	1.79	是	lifestyle issues	生活方式问题	disability issues	残疾问题	social circumstances	社会环境	卧床不起的	4.11 ( 3.57 - 4.73 )	4.11 ( 462.66 )	4.06 ( 3.53 )	2.02 ( 1.79 )	5.89523071853715e-102	459.592819743109	Chi-Square	2.65657e-100	2.94879e-98
cyanosis	193	230317	14248	56613086	14441	56857844	3.33	2.89	3.84	是	3.33	310.12	2.89	3.84	是	3.3	2.86	是	1.72	1.5	是	vascular disorders nec	血管疾病（不另分类）	peripheral vascular disorders nec	周围血管疾病（不另分类）	vascular disorders	血管与淋巴管类疾病	发绀	3.33 ( 2.89 - 3.84 )	3.33 ( 310.12 )	3.3 ( 2.86 )	1.72 ( 1.5 )	6.53449204905547e-69	307.815026391548	Chi-Square	2.20848e-67	3.26855e-65
brain oedema	192	230318	11230	56616104	11422	56857844	4.2	3.64	4.85	是	4.2	460.35	3.64	4.84	是	4.15	3.59	是	2.05	1.82	是	increased intracranial pressure and hydrocephalus	颅内压升高及脑积水	increased intracranial pressure disorders	各种颅内压升高	nervous system disorders	各类神经系统疾病	脑水肿	4.2 ( 3.64 - 4.85 )	4.2 ( 460.35 )	4.15 ( 3.59 )	2.05 ( 1.82 )	1.95701834737384e-101	457.198293948183	Chi-Square	8.74018e-100	9.78901e-98
therapeutic response unexpected with drug substitution	191	230319	3948	56623386	4139	56857844	11.89	10.29	13.75	是	11.88	1816.34	10.28	13.74	是	11.38	9.84	是	3.51	3.22	是								11.89 ( 10.29 - 13.75 )	11.88 ( 1816.34 )	11.38 ( 9.84 )	3.51 ( 3.22 )	0	1805.92690616471	Chi-Square	0	0
application site erosion	190	230320	1042	56626292	1232	56857844	44.83	38.41	52.33	是	44.79	6880.69	38.38	52.28	是	38.04	32.59	是	5.25	4.77	是	administration site reactions	给药部位各种反应	application site reactions	外用部位各种反应	general disorders and administration site conditions	全身性疾病及给药部位各种反应	外用药部位糜烂	44.83 ( 38.41 - 52.33 )	44.79 ( 6880.69 )	38.04 ( 32.59 )	5.25 ( 4.77 )	1.54455698036118e-228		Fisher's Exact Test	1.03012e-226	7.72587e-225
euphoric mood	190	230320	9435	56617899	9625	56857844	4.95	4.29	5.72	是	4.95	586.64	4.29	5.71	是	4.87	4.22	是	2.28	2.04	是	mood disorders and disturbances nec	心境障碍和混乱（不另分类）	emotional and mood disturbances nec	情感和情绪障碍（不另分类）	psychiatric disorders	精神病类	欣快感	4.95 ( 4.29 - 5.72 )	4.95 ( 586.64 )	4.87 ( 4.22 )	2.28 ( 2.04 )	9.42033060054868e-129	582.758440803816	Chi-Square	4.96005e-127	4.71205e-125
abnormal loss of weight	189	230321	5896	56621438	6085	56857844	7.88	6.82	9.11	是	7.87	1099.23	6.81	9.1	是	7.66	6.63	是	2.94	2.67	是	appetite and general nutritional disorders	食欲及一般性营养障碍	general nutritional disorders nec	一般性营养障碍（不另分类）	metabolism and nutrition disorders	代谢及营养类疾病	体重异常下降	7.88 ( 6.82 - 9.11 )	7.87 ( 1099.23 )	7.66 ( 6.63 )	2.94 ( 2.67 )	1.37594102914965e-239	1092.54772196103	Chi-Square	9.55897e-238	6.88246e-236
body height decreased	182	230328	10179	56617155	10361	56857844	4.4	3.8	5.09	是	4.39	468.56	3.79	5.09	是	4.33	3.74	是	2.12	1.87	是	physical examination and organ system status topics	体检和器官系统状态主题	physical examination procedures and organ system status	体检步骤和器官系统状态	investigations	各类检查	身高降低	4.4 ( 3.8 - 5.09 )	4.39 ( 468.56 )	4.33 ( 3.74 )	2.12 ( 1.87 )	3.51282789045861e-103	465.221314286231	Chi-Square	1.59738e-101	1.75712e-99
dental caries	179	230331	10048	56617286	10227	56857844	4.38	3.78	5.08	是	4.38	458.19	3.78	5.07	是	4.32	3.72	是	2.11	1.87	是	dental and gingival conditions	牙齿和牙龈类疾病	dental and periodontal infections and inflammations	牙齿和牙周感染及炎症	gastrointestinal disorders	胃肠系统疾病	龋齿	4.38 ( 3.78 - 5.08 )	4.38 ( 458.19 )	4.32 ( 3.72 )	2.11 ( 1.87 )	6.31419982605784e-101	454.860639875295	Chi-Square	2.77049e-99	3.15836e-97
drug tolerance	176	230334	4396	56622938	4572	56857844	9.84	8.47	11.44	是	9.84	1343.26	8.46	11.43	是	9.5	8.17	是	3.25	2.96	是	therapeutic and nontherapeutic effects (excl toxicity)	治疗性及非治疗性反应类（不包括毒性）	therapeutic and nontherapeutic responses	各种治疗和非治疗反应	general disorders and administration site conditions	全身性疾病及给药部位各种反应	药物耐受性	9.84 ( 8.47 - 11.44 )	9.84 ( 1343.26 )	9.5 ( 8.17 )	3.25 ( 2.96 )	3.19263466318244e-292	1334.73843237945	Chi-Square	2.45686e-290	1.59696e-288
muscle rigidity	172	230338	10749	56616585	10921	56857844	3.93	3.38	4.57	是	3.93	370.03	3.38	4.57	是	3.88	3.34	是	1.96	1.71	是	muscle disorders	肌肉类疾病	muscle tone abnormalities	各种肌张力异常	musculoskeletal and connective tissue disorders	各种肌肉骨骼及结缔组织疾病	肌肉强直	3.93 ( 3.38 - 4.57 )	3.93 ( 370.03 )	3.88 ( 3.34 )	1.96 ( 1.71 )	7.86113540546175e-82	367.137363434636	Chi-Square	2.9565e-80	3.93214e-78
hyperaesthesia	164	230346	7637	56619697	7801	56857844	5.28	4.52	6.16	是	5.28	556.39	4.52	6.16	是	5.19	4.44	是	2.37	2.11	是	neurological disorders nec	神经类疾病（不另分类）	paraesthesias and dysaesthesias	感觉异常和感觉迟钝	nervous system disorders	各类神经系统疾病	感觉过敏	5.28 ( 4.52 - 6.16 )	5.28 ( 556.39 )	5.19 ( 4.44 )	2.37 ( 2.11 )	4.19933903349779e-122	552.191824534856	Chi-Square	2.10051e-120	2.10051e-118
respiratory rate decreased	160	230350	2725	56624609	2885	56857844	14.43	12.31	16.93	是	14.42	1888.19	12.3	16.92	是	13.68	11.66	是	3.77	3.43	是	physical examination and organ system status topics	体检和器官系统状态主题	physical examination procedures and organ system status	体检步骤和器官系统状态	investigations	各类检查	呼吸率降低	14.43 ( 12.31 - 16.93 )	14.42 ( 1888.19 )	13.68 ( 11.66 )	3.77 ( 3.43 )	0	1875.47915796653	Chi-Square	0	0
accidental drug intake by child	159	230351	1370	56625964	1529	56857844	28.53	24.21	33.62	是	28.51	3782.01	24.19	33.6	是	25.65	21.76	是	4.68	4.23	是								28.53 ( 24.21 - 33.62 )	28.51 ( 3782.01 )	25.65 ( 21.76 )	4.68 ( 4.23 )	0	3757.29932433912	Chi-Square	0	0
accidental exposure to product by child	157	230353	6055	56621279	6212	56857844	6.37	5.44	7.47	是	6.37	692.81	5.44	7.46	是	6.23	5.32	是	2.64	2.36	是	medication errors and other product use errors and issues	用药错误及其他产品使用错误和问题	accidental exposures to product	产品类意外暴露	injury, poisoning and procedural complications	各类损伤、中毒及操作并发症	儿童意外暴露于产品	6.37 ( 5.44 - 7.47 )	6.37 ( 692.81 )	6.23 ( 5.32 )	2.64 ( 2.36 )	1.51281266754395e-151	687.565119297088	Chi-Square	8.79894e-150	7.56709e-148
drug level increased	153	230357	14975	56612359	15128	56857844	2.51	2.14	2.94	是	2.51	137.61	2.14	2.94	是	2.49	2.13	是	1.32	1.07	是	toxicology and therapeutic drug monitoring	毒理学及治疗药物监测	therapeutic drug monitoring analyses	各种治疗药物监测分析	investigations	各类检查	药物水平升高	2.51 ( 2.14 - 2.94 )	2.51 ( 137.61 )	2.49 ( 2.13 )	1.32 ( 1.07 )	1.88713589889485e-31	136.110670848734	Chi-Square	3.28901e-30	9.43945e-28
accidental exposure	153	230357	3836	56623498	3989	56857844	9.8	8.34	11.52	是	9.8	1162.47	8.34	11.52	是	9.46	8.05	是	3.24	2.93	是								9.8 ( 8.34 - 11.52 )	9.8 ( 1162.47 )	9.46 ( 8.05 )	3.24 ( 2.93 )	6.09565213490572e-253	1153.98861388411	Chi-Square	4.41891e-251	3.04905e-249
bradypnoea	151	230359	2254	56625080	2405	56857844	16.47	13.97	19.42	是	16.46	2054.68	13.96	19.4	是	15.49	13.13	是	3.95	3.58	是	respiratory disorders nec	呼吸系统疾病（不另分类）	breathing abnormalities	各种呼吸异常	respiratory, thoracic and mediastinal disorders	呼吸系统、胸及纵隔疾病	呼吸徐缓	16.47 ( 13.97 - 19.42 )	16.46 ( 2054.68 )	15.49 ( 13.13 )	3.95 ( 3.58 )	0	2040.15714728945	Chi-Square	0	0
accidental death	151	230359	1614	56625720	1765	56857844	23	19.46	27.17	是	22.98	2903.49	19.45	27.15	是	21.1	17.86	是	4.4	3.98	是	fatal outcomes	致命后果	death and sudden death	死亡和猝死	general disorders and administration site conditions	全身性疾病及给药部位各种反应	意外死亡	23 ( 19.46 - 27.17 )	22.98 ( 2903.49 )	21.1 ( 17.86 )	4.4 ( 3.98 )	0	2883.33642914872	Chi-Square	0	0
drug screen positive	143	230367	6986	56620348	7129	56857844	5.03	4.26	5.94	是	5.03	452.32	4.26	5.93	是	4.95	4.19	是	2.31	2.02	是	toxicology and therapeutic drug monitoring	毒理学及治疗药物监测	toxicology laboratory analyses	各种毒理学实验室分析	investigations	各类检查	药物筛查阳性	5.03 ( 4.26 - 5.94 )	5.03 ( 452.32 )	4.95 ( 4.19 )	2.31 ( 2.02 )	1.63629077569839e-99	448.365357315888	Chi-Square	7.0558e-98	8.18473e-96
live birth	142	230368	6825	56620509	6967	56857844	5.11	4.33	6.04	是	5.11	460.06	4.33	6.03	是	5.03	4.26	是	2.33	2.05	是	pregnancy, labour, delivery and postpartum conditions	妊娠、临产、分娩及产后状况	normal pregnancy, labour and delivery	正常妊娠、临产及分娩	pregnancy, puerperium and perinatal conditions	妊娠期、产褥期及围产期状况	活产	5.11 ( 4.33 - 6.04 )	5.11 ( 460.06 )	5.03 ( 4.26 )	2.33 ( 2.05 )	3.52941221286305e-101	456.021441588585	Chi-Square	1.56231e-99	1.76541e-97
impaired driving ability	134	230376	10350	56616984	10484	56857844	3.18	2.68	3.77	是	3.18	197.8	2.68	3.77	是	3.15	2.66	是	1.66	1.38	是	lifestyle issues	生活方式问题	disability issues	残疾问题	social circumstances	社会环境	驾驶能力受损	3.18 ( 2.68 - 3.77 )	3.18 ( 197.8 )	3.15 ( 2.66 )	1.66 ( 1.38 )	1.86439018309065e-44	195.643647341563	Chi-Square	4.14475e-43	9.32568e-41
poor feeding infant	134	230376	802	56626532	936	56857844	41.07	34.2	49.31	是	41.05	4485.94	34.19	49.28	是	35.31	29.41	是	5.14	4.55	是	appetite and general nutritional disorders	食欲及一般性营养障碍	general nutritional disorders nec	一般性营养障碍（不另分类）	metabolism and nutrition disorders	代谢及营养类疾病	婴儿喂养不良	41.07 ( 34.2 - 49.31 )	41.05 ( 4485.94 )	35.31 ( 29.41 )	5.14 ( 4.55 )	3.49318112143091e-157		Fisher's Exact Test	2.08011e-155	1.74729e-153
anorexia	134	230376	12014	56615320	12148	56857844	2.74	2.31	3.25	是	2.74	146.47	2.31	3.25	是	2.72	2.29	是	1.44	1.18	是								2.74 ( 2.31 - 3.25 )	2.74 ( 146.47 )	2.72 ( 2.29 )	1.44 ( 1.18 )	2.44525827039829e-33	144.742190999435	Chi-Square	4.43159e-32	1.22312e-29
brain injury	132	230378	9139	56618195	9271	56857844	3.55	2.99	4.22	是	3.55	238.17	2.99	4.21	是	3.51	2.96	是	1.81	1.53	是	structural brain disorders	结构性脑类疾病	structural brain disorders nec	各种结构性脑病（不另分类）	nervous system disorders	各类神经系统疾病	脑损伤	3.55 ( 2.99 - 4.22 )	3.55 ( 238.17 )	3.51 ( 2.96 )	1.81 ( 1.53 )	3.49093799522105e-53	235.651343956524	Chi-Square	9.388e-52	1.74617e-49
opisthotonus	131	230379	628	56626706	759	56857844	51.27	42.47	61.9	是	51.24	5339.81	42.45	61.86	是	42.57	35.27	是	5.41	4.74	是	movement disorders (incl parkinsonism)	运动障碍类（包括帕金森病）	dystonias	各种肌张力障碍	nervous system disorders	各类神经系统疾病	角弓反张	51.27 ( 42.47 - 61.9 )	51.24 ( 5339.81 )	42.57 ( 35.27 )	5.41 ( 4.74 )	5.31405457335451e-165		Fisher's Exact Test	3.28159e-163	2.65809e-161
substance abuse	127	230383	7567	56619767	7694	56857844	4.12	3.46	4.92	是	4.12	295.51	3.46	4.91	是	4.07	3.42	是	2.03	1.73	是	psychiatric disorders nec	精神病类（不另分类）	substance related and addictive disorders	各种物质使用相关及成瘾性障碍	psychiatric disorders	精神病类	物质滥用	4.12 ( 3.46 - 4.92 )	4.12 ( 295.51 )	4.07 ( 3.42 )	2.03 ( 1.73 )	1.46783427520769e-65	292.431889841048	Chi-Square	4.79876e-64	7.34211e-62
narcotic intoxication	127	230383	134	56627200	261	56857844	232.96	182.74	296.96	是	232.83	15051	182.66	296.78	是	120.02	94.15	是	6.91	5.64	是								232.96 ( 182.74 - 296.96 )	232.83 ( 15051.04 )	120.02 ( 94.15 )	6.91 ( 5.64 )	1.49690076631426e-227		Fisher's Exact Test	9.85197e-226	7.4875e-224
myoclonus	126	230384	10834	56616500	10960	56857844	2.86	2.4	3.41	是	2.86	150.37	2.4	3.41	是	2.84	2.38	是	1.5	1.23	是	neurological disorders nec	神经类疾病（不另分类）	neurological signs and symptoms nec	神经学症状和体征（不另分类）	nervous system disorders	各类神经系统疾病	肌阵挛	2.86 ( 2.4 - 3.41 )	2.86 ( 150.37 )	2.84 ( 2.38 )	1.5 ( 1.23 )	3.62849321428299e-34	148.532519144997	Chi-Square	6.72212e-33	1.81497e-30
hypoventilation	124	230386	2909	56624425	3033	56857844	10.48	8.75	12.54	是	10.47	1018.95	8.75	12.53	是	10.08	8.43	是	3.33	2.97	是	respiratory disorders nec	呼吸系统疾病（不另分类）	breathing abnormalities	各种呼吸异常	respiratory, thoracic and mediastinal disorders	呼吸系统、胸及纵隔疾病	通气不足	10.48 ( 8.75 - 12.54 )	10.47 ( 1018.95 )	10.08 ( 8.43 )	3.33 ( 2.97 )	1.30116917019607e-221	1009.84497422414	Chi-Square	8.45253e-220	6.50845e-218
developmental delay	123	230387	8665	56618669	8788	56857844	3.49	2.92	4.17	是	3.49	215.17	2.92	4.17	是	3.45	2.89	是	1.79	1.5	是	general system disorders nec	全身系统疾病（不另分类）	general signs and symptoms nec	一般症状和体征（不另分类）	general disorders and administration site conditions	全身性疾病及给药部位各种反应	发育延迟	3.49 ( 2.92 - 4.17 )	3.49 ( 215.17 )	3.45 ( 2.89 )	1.79 ( 1.5 )	3.50749953314196e-48	212.717520212795	Chi-Square	8.3945e-47	1.75445e-44
incorrect drug administration rate	121	230389	3687	56623647	3808	56857844	8.07	6.73	9.67	是	8.06	724.79	6.73	9.66	是	7.84	6.54	是	2.97	2.63	是	medication errors and other product use errors and issues	用药错误及其他产品使用错误和问题	product administration errors and issues	各种产品给用错误和问题	injury, poisoning and procedural complications	各类损伤、中毒及操作并发症	给药速度有误	8.07 ( 6.73 - 9.67 )	8.06 ( 724.79 )	7.84 ( 6.54 )	2.97 ( 2.63 )	3.75910638930583e-158	717.937785110168	Chi-Square	2.26543e-156	1.88031e-154
poisoning	121	230389	11776	56615558	11897	56857844	2.53	2.11	3.02	是	2.52	110.25	2.11	3.02	是	2.51	2.1	是	1.33	1.05	是	exposures, chemical injuries and poisoning	暴露、化学伤和中毒	poisoning and toxicity	中毒与毒性	injury, poisoning and procedural complications	各类损伤、中毒及操作并发症	中毒	2.53 ( 2.11 - 3.02 )	2.52 ( 110.25 )	2.51 ( 2.1 )	1.33 ( 1.05 )	1.84590238212774e-25	108.744745195594	Chi-Square	2.75618e-24	9.2332e-22
application site urticaria	116	230394	2064	56625270	2180	56857844	13.81	11.46	16.65	是	13.81	1304.69	11.45	16.65	是	13.13	10.89	是	3.71	3.3	是	administration site reactions	给药部位各种反应	application site reactions	外用部位各种反应	general disorders and administration site conditions	全身性疾病及给药部位各种反应	外用药部位荨麻疹	13.81 ( 11.46 - 16.65 )	13.81 ( 1304.69 )	13.13 ( 10.89 )	3.71 ( 3.3 )	4.72351845453672e-283	1292.54056266722	Chi-Square	3.57985e-281	2.3627e-279
formication	113	230397	6469	56620865	6582	56857844	4.29	3.56	5.17	是	4.29	280.37	3.56	5.17	是	4.23	3.52	是	2.08	1.77	是	neurological disorders nec	神经类疾病（不另分类）	paraesthesias and dysaesthesias	感觉异常和感觉迟钝	nervous system disorders	各类神经系统疾病	蚁行感	4.29 ( 3.56 - 5.17 )	4.29 ( 280.37 )	4.23 ( 3.52 )	2.08 ( 1.77 )	3.16335307322072e-62	277.134049622156	Chi-Square	9.88943e-61	1.58231e-58
application site exfoliation	111	230399	3837	56623497	3948	56857844	7.11	5.89	8.59	是	7.11	566.13	5.88	8.58	是	6.93	5.74	是	2.79	2.44	是	administration site reactions	给药部位各种反应	application site reactions	外用部位各种反应	general disorders and administration site conditions	全身性疾病及给药部位各种反应	外用药部位角质层剥脱	7.11 ( 5.89 - 8.59 )	7.11 ( 566.13 )	6.93 ( 5.74 )	2.79 ( 2.44 )	7.6773414842401e-124	560.181158996374	Chi-Square	3.879e-122	3.84021e-120
incoherent	110	230400	5952	56621382	6062	56857844	4.54	3.76	5.48	是	4.54	298.16	3.76	5.48	是	4.48	3.71	是	2.16	1.84	是	neurological disorders nec	神经类疾病（不另分类）	speech and language abnormalities	说话和语言异常	nervous system disorders	各类神经系统疾病	语无伦次	4.54 ( 3.76 - 5.48 )	4.54 ( 298.16 )	4.48 ( 3.71 )	2.16 ( 1.84 )	4.7467431232345e-66	294.68210461967	Chi-Square	1.56205e-64	2.37432e-62
application site discolouration	108	230402	3808	56623526	3916	56857844	6.97	5.76	8.44	是	6.97	536.78	5.75	8.44	是	6.8	5.62	是	2.77	2.41	是	administration site reactions	给药部位各种反应	application site reactions	外用部位各种反应	general disorders and administration site conditions	全身性疾病及给药部位各种反应	外用药部位变色	6.97 ( 5.76 - 8.44 )	6.97 ( 536.78 )	6.8 ( 5.62 )	2.77 ( 2.41 )	1.73717248705296e-117	530.970356177693	Chi-Square	8.6033e-116	8.68934e-114
self-medication	103	230407	3574	56623760	3677	56857844	7.08	5.82	8.62	是	7.08	522.73	5.82	8.61	是	6.91	5.68	是	2.79	2.42	是	therapeutic procedures and supportive care nec	治疗类操作和支持性护理（不另分类）	therapeutic procedures nec	治疗类操作（不另分类）	surgical and medical procedures	各种手术及医疗操作	自我药疗	7.08 ( 5.82 - 8.62 )	7.08 ( 522.73 )	6.91 ( 5.68 )	2.79 ( 2.42 )	2.08421170761422e-114	516.817495984512	Chi-Square	1.02208e-112	1.04252e-110
feeling of body temperature change	95	230415	5382	56621952	5477	56857844	4.34	3.54	5.31	是	4.34	239.65	3.54	5.31	是	4.28	3.49	是	2.1	1.75	是	general system disorders nec	全身系统疾病（不另分类）	feelings and sensations nec	各种感受与感觉（不另分类）	general disorders and administration site conditions	全身性疾病及给药部位各种反应	体温感觉改变	4.34 ( 3.54 - 5.31 )	4.34 ( 239.65 )	4.28 ( 3.49 )	2.1 ( 1.75 )	2.43785182836062e-53	236.366445552832	Chi-Square	6.59142e-52	1.21941e-49
application site scar	91	230419	1085	56626249	1176	56857844	20.61	16.64	25.53	是	20.6	1566.05	16.64	25.52	是	19.09	15.41	是	4.25	3.68	是	administration site reactions	给药部位各种反应	application site reactions	外用部位各种反应	general disorders and administration site conditions	全身性疾病及给药部位各种反应	外用药部位疤痕	20.61 ( 16.64 - 25.53 )	20.6 ( 1566.05 )	19.09 ( 15.41 )	4.25 ( 3.68 )	1.38822721164847e-82		Fisher's Exact Test	5.34147e-81	6.94391e-79
faecaloma	90	230420	4776	56622558	4866	56857844	4.63	3.76	5.7	是	4.63	251.36	3.76	5.7	是	4.56	3.7	是	2.19	1.83	是	gastrointestinal signs and symptoms	胃肠道系统症状和体征	faecal abnormalities nec	大便异常（不另分类）	gastrointestinal disorders	胃肠系统疾病	粪瘤	4.63 ( 3.76 - 5.7 )	4.63 ( 251.36 )	4.56 ( 3.7 )	2.19 ( 1.83 )	7.84104484697138e-56	247.798595994191	Chi-Square	2.20342e-54	3.92209e-52
application site dermatitis	89	230421	786	56626548	875	56857844	27.83	22.35	34.65	是	27.82	2066.88	22.34	34.63	是	25.09	20.15	是	4.65	3.99	是	administration site reactions	给药部位各种反应	application site reactions	外用部位各种反应	general disorders and administration site conditions	全身性疾病及给药部位各种反应	外用药部位皮炎	27.83 ( 22.35 - 34.65 )	27.82 ( 2066.88 )	25.09 ( 20.15 )	4.65 ( 3.99 )	2.15536803511226e-91		Fisher's Exact Test	8.83701e-90	1.07812e-87
application site ulcer	88	230422	590	56626744	678	56857844	36.65	29.3	45.86	是	36.64	2654.86	29.29	45.84	是	32.02	25.59	是	5	4.24	是	administration site reactions	给药部位各种反应	application site reactions	外用部位各种反应	general disorders and administration site conditions	全身性疾病及给药部位各种反应	外用药部位溃疡	36.65 ( 29.3 - 45.86 )	36.64 ( 2654.86 )	32.02 ( 25.59 )	5 ( 4.24 )	5.94720862282382e-100		Fisher's Exact Test	2.58678e-98	2.97479e-96
product label issue	86	230424	5890	56621444	5976	56857844	3.59	2.9	4.44	是	3.59	158.16	2.9	4.44	是	3.55	2.87	是	1.83	1.47	是	product quality, supply, distribution, manufacturing and quality system issues	产品质量、供应、经销、生产和质量系统问题	product label issues	产品的各种标签问题	product issues	产品问题	产品标签问题	3.59 ( 2.9 - 4.44 )	3.59 ( 158.16 )	3.55 ( 2.87 )	1.83 ( 1.47 )	1.03151121879319e-35	155.607335558967	Chi-Square	1.99213e-34	5.15962e-32
respiratory acidosis	86	230424	3473	56623861	3559	56857844	6.09	4.91	7.54	是	6.08	356.49	4.91	7.53	是	5.96	4.81	是	2.58	2.18	是	respiratory disorders nec	呼吸系统疾病（不另分类）	conditions associated with abnormal gas exchange	与气体交换异常相关的病症	respiratory, thoracic and mediastinal disorders	呼吸系统、胸及纵隔疾病	呼吸性酸中毒	6.09 ( 4.91 - 7.54 )	6.08 ( 356.49 )	5.96 ( 4.81 )	2.58 ( 2.18 )	1.97560398619017e-78	351.522021470769	Chi-Square	7.21312e-77	9.88197e-75
multiple drug overdose	83	230427	4327	56623007	4410	56857844	4.71	3.79	5.86	是	4.71	238.18	3.79	5.86	是	4.64	3.74	是	2.21	1.84	是								4.71 ( 3.79 - 5.86 )	4.71 ( 238.18 )	4.64 ( 3.74 )	2.21 ( 1.84 )	6.11043465659543e-53	234.536392147314	Chi-Square	1.61716e-51	3.05644e-49
amnestic disorder	81	230429	381	56626953	462	56857844	52.25	41.1	66.41	是	52.23	3356.42	41.09	66.38	是	43.25	34.02	是	5.43	4.49	是	mental impairment disorders	精神损害类疾病	memory loss (excl dementia)	记忆力丧失（不包括痴呆）	nervous system disorders	各类神经系统疾病	失忆性疾病	52.25 ( 41.1 - 66.41 )	52.23 ( 3356.42 )	43.25 ( 34.02 )	5.43 ( 4.49 )	2.52962492185102e-103		Fisher's Exact Test	1.16084e-101	1.26532e-99
application site swelling	79	230431	4679	56622655	4758	56857844	4.15	3.32	5.18	是	4.15	185.6	3.32	5.18	是	4.1	3.28	是	2.03	1.65	是	administration site reactions	给药部位各种反应	application site reactions	外用部位各种反应	general disorders and administration site conditions	全身性疾病及给药部位各种反应	外用药部位肿胀	4.15 ( 3.32 - 5.18 )	4.15 ( 185.6 )	4.1 ( 3.28 )	2.03 ( 1.65 )	1.37630661416315e-41	182.504003267567	Chi-Square	2.88045e-40	6.88429e-38
sedation complication	78	230432	1849	56625485	1927	56857844	10.37	8.26	13	是	10.36	633.17	8.26	13	是	9.98	7.96	是	3.32	2.83	是	procedural related injuries and complications nec	操作相关伤害与并发症（不另分类）	anaesthetic and allied procedural complications	麻醉和应用手术操作并发症	injury, poisoning and procedural complications	各类损伤、中毒及操作并发症	镇静并发症	10.37 ( 8.26 - 13 )	10.36 ( 633.17 )	9.98 ( 7.96 )	3.32 ( 2.83 )	9.21901567990048e-138	624.179736577616	Chi-Square	5.01234e-136	4.61135e-134
analgesic drug level increased	76	230434	1311	56626023	1387	56857844	14.25	11.3	17.95	是	14.24	884.42	11.3	17.95	是	13.52	10.72	是	3.76	3.2	是	toxicology and therapeutic drug monitoring	毒理学及治疗药物监测	therapeutic drug monitoring analyses	各种治疗药物监测分析	investigations	各类检查	镇痛药水平升高	14.25 ( 11.3 - 17.95 )	14.24 ( 884.42 )	13.52 ( 10.72 )	3.76 ( 3.2 )	1.26097378410221e-191	871.899193168451	Chi-Square	8.0864e-190	6.30739e-188
intentional misuse	76	230434	1705	56625629	1781	56857844	10.95	8.7	13.78	是	10.95	657.86	8.7	13.78	是	10.53	8.36	是	3.4	2.89	是								10.95 ( 8.7 - 13.78 )	10.95 ( 657.86 )	10.53 ( 8.36 )	3.4 ( 2.89 )	5.15605117301866e-143	648.3299390958	Chi-Square	2.86562e-141	2.57906e-139
application site scab	72	230438	2019	56625315	2091	56857844	8.76	6.93	11.09	是	8.76	477.95	6.93	11.08	是	8.49	6.71	是	3.09	2.6	是	administration site reactions	给药部位各种反应	application site reactions	外用部位各种反应	general disorders and administration site conditions	全身性疾病及给药部位各种反应	外用药部位结痂	8.76 ( 6.93 - 11.09 )	8.76 ( 477.95 )	8.49 ( 6.71 )	3.09 ( 2.6 )	2.54593324578265e-104	470.459184062609	Chi-Square	1.17914e-102	1.27348e-100
intervertebral disc disorder	66	230444	3980	56623354	4046	56857844	4.07	3.19	5.2	是	4.07	150.58	3.19	5.2	是	4.02	3.15	是	2.01	1.59	是	musculoskeletal and connective tissue deformities (incl intervertebral disc disorders)	肌肉骨骼和结缔组织畸形（包括椎间盘疾病）	intervertebral disc disorders nec	各种椎间盘疾病（不另分类）	musculoskeletal and connective tissue disorders	各种肌肉骨骼及结缔组织疾病	椎间盘疾病	4.07 ( 3.19 - 5.2 )	4.07 ( 150.58 )	4.02 ( 3.15 )	2.01 ( 1.59 )	5.90991970526173e-34	147.563350345404	Chi-Square	1.09083e-32	2.95614e-30
leukoencephalopathy	66	230444	3372	56623962	3438	56857844	4.81	3.77	6.14	是	4.81	195.26	3.77	6.13	是	4.74	3.71	是	2.24	1.81	是	encephalopathies	各类脑病	encephalopathies nec	各种脑病（不另分类）	nervous system disorders	各类神经系统疾病	白质脑病	4.81 ( 3.77 - 6.14 )	4.81 ( 195.26 )	4.74 ( 3.71 )	2.24 ( 1.81 )	1.47181610112492e-43	191.532375087407	Chi-Square	3.22896e-42	7.36202e-40
substance use	64	230446	1290	56626044	1354	56857844	12.19	9.48	15.67	是	12.19	626.22	9.48	15.66	是	11.66	9.07	是	3.54	2.96	是	lifestyle issues	生活方式问题	social issues nec	各种社会问题（不另分类）	social circumstances	社会环境	物质使用	12.19 ( 9.48 - 15.67 )	12.19 ( 626.22 )	11.66 ( 9.07 )	3.54 ( 2.96 )	6.89879894400651e-136	615.563094511875	Chi-Square	3.71052e-134	3.45078e-132
drug effect delayed	63	230447	4471	56622863	4534	56857844	3.46	2.7	4.44	是	3.46	108.75	2.7	4.44	是	3.43	2.67	是	1.78	1.36	是								3.46 ( 2.7 - 4.44 )	3.46 ( 108.75 )	3.43 ( 2.67 )	1.78 ( 1.36 )	6.23956612384919e-25	106.330908418886	Chi-Square	9.07276e-24	3.12103e-21
yawning	62	230448	2417	56624917	2479	56857844	6.3	4.9	8.11	是	6.3	269.63	4.9	8.11	是	6.17	4.79	是	2.63	2.14	是	respiratory tract signs and symptoms	呼吸道症状和体征	upper respiratory tract signs and symptoms	上呼吸道症状和体征	respiratory, thoracic and mediastinal disorders	呼吸系统、胸及纵隔疾病	打呵欠	6.3 ( 4.9 - 8.11 )	6.3 ( 269.63 )	6.17 ( 4.79 )	2.63 ( 2.14 )	1.82174276707431e-59	264.468656166108	Chi-Square	5.52264e-58	9.11236e-56
maternal exposure during delivery	61	230449	710	56626624	771	56857844	21.11	16.25	27.42	是	21.11	1075.94	16.25	27.41	是	19.52	15.02	是	4.29	3.53	是	exposures, chemical injuries and poisoning	暴露、化学伤和中毒	exposures associated with pregnancy, delivery and lactation	与妊娠、分娩和泌乳有关的暴露	injury, poisoning and procedural complications	各类损伤、中毒及操作并发症	孕产妇在分娩过程中的暴露	21.11 ( 16.25 - 27.42 )	21.11 ( 1075.94 )	19.52 ( 15.02 )	4.29 ( 3.53 )	1.55865718694132e-56		Fisher's Exact Test	4.48069e-55	7.7964e-53
hypopnoea	61	230449	3083	56624251	3144	56857844	4.86	3.77	6.26	是	4.86	183.43	3.77	6.26	是	4.79	3.71	是	2.26	1.8	是	respiratory disorders nec	呼吸系统疾病（不另分类）	breathing abnormalities	各种呼吸异常	respiratory, thoracic and mediastinal disorders	呼吸系统、胸及纵隔疾病	呼吸不足	4.86 ( 3.77 - 6.26 )	4.86 ( 183.43 )	4.79 ( 3.71 )	2.26 ( 1.8 )	5.78558638385511e-41	179.647675838762	Chi-Square	1.20081e-39	2.89395e-37
therapeutic agent toxicity	61	230449	3180	56624154	3241	56857844	4.71	3.66	6.07	是	4.71	175.05	3.66	6.07	是	4.64	3.6	是	2.21	1.76	是								4.71 ( 3.66 - 6.07 )	4.71 ( 175.05 )	4.64 ( 3.6 )	2.21 ( 1.76 )	3.63572077221158e-39	171.41286247594	Chi-Square	7.33301e-38	1.81859e-35
application site haemorrhage	59	230451	2603	56624731	2662	56857844	5.57	4.3	7.21	是	5.57	216.23	4.3	7.21	是	5.47	4.22	是	2.45	1.97	是	administration site reactions	给药部位各种反应	application site reactions	外用部位各种反应	general disorders and administration site conditions	全身性疾病及给药部位各种反应	外用药部位出血	5.57 ( 4.3 - 7.21 )	5.57 ( 216.23 )	5.47 ( 4.22 )	2.45 ( 1.97 )	5.6557398974317e-48	211.766425056474	Chi-Square	1.34076e-46	2.829e-44
brain death	59	230451	2799	56624535	2858	56857844	5.18	4	6.7	是	5.18	194.82	4	6.7	是	5.09	3.93	是	2.35	1.88	是	fatal outcomes	致命后果	death and sudden death	死亡和猝死	general disorders and administration site conditions	全身性疾病及给药部位各种反应	脑死亡	5.18 ( 4 - 6.7 )	5.18 ( 194.82 )	5.09 ( 3.93 )	2.35 ( 1.88 )	2.20455479345231e-43	190.728481187782	Chi-Square	4.81536e-42	1.10272e-39
pulse absent	54	230456	4367	56622967	4421	56857844	3.04	2.32	3.97	是	3.04	72.92	2.32	3.97	是	3.01	2.3	是	1.59	1.15	是	cardiac and vascular investigations (excl enzyme tests)	心血管检查（不包括酶检测）	heart rate and pulse investigations	心率和脉搏检查	investigations	各类检查	脉搏消失	3.04 ( 2.32 - 3.97 )	3.04 ( 72.92 )	3.01 ( 2.3 )	1.59 ( 1.15 )	3.73896648442637e-17	70.9100070590143	Chi-Square	4.22174e-16	1.87023e-13
coma scale abnormal	54	230456	2587	56624747	2641	56857844	5.13	3.92	6.72	是	5.13	175.77	3.92	6.71	是	5.04	3.85	是	2.33	1.84	是	neurological, special senses and psychiatric investigations	神经、特殊感觉和精神病检查	neurologic diagnostic procedures	神经系统诊断性检查	investigations	各类检查	昏迷评分异常	5.13 ( 3.92 - 6.72 )	5.13 ( 175.77 )	5.04 ( 3.85 )	2.33 ( 1.84 )	3.08993388965962e-39	171.736314006146	Chi-Square	6.25743e-38	1.54558e-35
false negative investigation result	53	230457	592	56626742	645	56857844	22	16.61	29.14	是	21.99	974.8	16.61	29.13	是	20.27	15.3	是	4.34	3.49	是	investigations, imaging and histopathology procedures nec	检查、成像、及病理组织检验操作（不另分类）	investigations nec	各种检查（不另分类）	investigations	各类检查	假阴性检查结果	22 ( 16.61 - 29.14 )	21.99 ( 974.8 )	20.27 ( 15.3 )	4.34 ( 3.49 )	3.26075319633533e-50		Fisher's Exact Test	8.11457e-49	1.63103e-46
substance use disorder	52	230458	2043	56625291	2095	56857844	6.25	4.75	8.24	是	6.25	223.77	4.75	8.23	是	6.12	4.65	是	2.61	2.08	是	psychiatric disorders nec	精神病类（不另分类）	substance related and addictive disorders	各种物质使用相关及成瘾性障碍	psychiatric disorders	精神病类	物质使用障碍	6.25 ( 4.75 - 8.24 )	6.25 ( 223.77 )	6.12 ( 4.65 )	2.61 ( 2.08 )	1.77420376257451e-49	218.658497401097	Chi-Square	4.32906e-48	8.87457e-46
opiates positive	52	230458	417	56626917	469	56857844	30.64	22.97	40.88	是	30.63	1325.4	22.96	40.87	是	27.35	20.5	是	4.77	3.77	是	toxicology and therapeutic drug monitoring	毒理学及治疗药物监测	toxicology laboratory analyses	各种毒理学实验室分析	investigations	各类检查	阿片类阳性	30.64 ( 22.97 - 40.88 )	30.63 ( 1325.4 )	27.35 ( 20.5 )	4.77 ( 3.77 )	4.03404493961352e-56		Fisher's Exact Test	1.15305e-54	2.01783e-52
therapy naive	51	230459	65	56627269	116	56857844	192.79	133.61	278.18	是	192.75	5451.32	133.59	278.11	是	108.45	75.16	是	6.76	4.66	是	therapeutic and nontherapeutic effects (excl toxicity)	治疗性及非治疗性反应类（不包括毒性）	therapeutic and nontherapeutic responses	各种治疗和非治疗反应	general disorders and administration site conditions	全身性疾病及给药部位各种反应	未经治疗的	192.79 ( 133.61 - 278.18 )	192.75 ( 5451.32 )	108.45 ( 75.16 )	6.76 ( 4.66 )	2.04955967036716e-89		Fisher's Exact Test	8.20152e-88	1.02519e-85
product outer packaging issue	51	230459	715	56626619	766	56857844	17.53	13.19	23.28	是	17.52	741.68	13.19	23.28	是	16.42	12.36	是	4.04	3.25	是	product quality, supply, distribution, manufacturing and quality system issues	产品质量、供应、经销、生产和质量系统问题	product packaging issues	产品的各种包装问题	product issues	产品问题	产品外包装问题	17.53 ( 13.19 - 23.28 )	17.52 ( 741.68 )	16.42 ( 12.36 )	4.04 ( 3.25 )	8.51104384654301e-44		Fisher's Exact Test	1.87543e-42	4.25722e-40
intercepted drug dispensing error	51	230459	1433	56625901	1484	56857844	8.74	6.61	11.56	是	8.74	337.72	6.61	11.56	是	8.48	6.41	是	3.08	2.48	是								8.74 ( 6.61 - 11.56 )	8.74 ( 337.72 )	8.48 ( 6.41 )	3.08 ( 2.48 )	8.47796219553751e-74	330.250209412152	Chi-Square	3.00757e-72	4.24068e-70
pulseless electrical activity	50	230460	3681	56623653	3731	56857844	3.34	2.52	4.41	是	3.34	80.74	2.52	4.41	是	3.31	2.5	是	1.72	1.25	是	cardiac arrhythmias	心律失常类疾病	ventricular arrhythmias and cardiac arrest	室性心律失常和心搏停止	cardiac disorders	心脏器官疾病	无脉性电活动	3.34 ( 2.52 - 4.41 )	3.34 ( 80.74 )	3.31 ( 2.5 )	1.72 ( 1.25 )	8.25390291684917e-19	78.4382349599831	Chi-Square	9.97247e-18	4.1286e-15
stupor	50	230460	2935	56624399	2985	56857844	4.19	3.16	5.54	是	4.19	119.17	3.16	5.53	是	4.13	3.12	是	2.05	1.55	是	neurological disorders nec	神经类疾病（不另分类）	disturbances in consciousness nec	意识障碍（不另分类）	nervous system disorders	各类神经系统疾病	木僵	4.19 ( 3.16 - 5.54 )	4.19 ( 119.17 )	4.13 ( 3.12 )	2.05 ( 1.55 )	4.63234975831193e-27	116.050976842654	Chi-Square	7.30947e-26	2.3171e-23
application site perspiration	49	230461	120	56627214	169	56857844	100.33	71.97	139.88	是	100.31	3420.9	71.95	139.85	是	71.52	51.3	是	6.16	4.42	是	administration site reactions	给药部位各种反应	application site reactions	外用部位各种反应	general disorders and administration site conditions	全身性疾病及给药部位各种反应	外用药部位出汗	100.33 ( 71.97 - 139.88 )	100.31 ( 3420.9 )	71.52 ( 51.3 )	6.16 ( 4.42 )	3.96543661652448e-75		Fisher's Exact Test	1.42699e-73	1.98351e-71
hypoxic-ischaemic encephalopathy	49	230461	2363	56624971	2412	56857844	5.09	3.84	6.76	是	5.09	157.96	3.84	6.76	是	5.01	3.78	是	2.33	1.8	是	encephalopathies	各类脑病	encephalopathies nec	各种脑病（不另分类）	nervous system disorders	各类神经系统疾病	缺氧缺血性脑病	5.09 ( 3.84 - 6.76 )	5.09 ( 157.96 )	5.01 ( 3.78 )	2.33 ( 1.8 )	2.36294967575295e-35	153.960073192084	Chi-Square	4.4941e-34	1.18195e-31
product tampering	49	230461	1628	56625706	1677	56857844	7.4	5.57	9.83	是	7.39	263.02	5.57	9.82	是	7.21	5.42	是	2.85	2.27	是	product quality, supply, distribution, manufacturing and quality system issues	产品质量、供应、经销、生产和质量系统问题	product quality issues nec	产品的各种质量问题（不另分类）	product issues	产品问题	产品篡改	7.4 ( 5.57 - 9.83 )	7.39 ( 263.02 )	7.21 ( 5.42 )	2.85 ( 2.27 )	8.43414566717453e-58	256.827593273229	Chi-Square	2.49631e-56	4.21876e-54
deafness neurosensory	48	230462	2851	56624483	2899	56857844	4.14	3.11	5.5	是	4.14	112.25	3.11	5.5	是	4.08	3.07	是	2.03	1.53	是	hearing disorders	听力障碍类疾病	hearing losses	各种听力丧失	ear and labyrinth disorders	耳及迷路类疾病	感音神经性聋	4.14 ( 3.11 - 5.5 )	4.14 ( 112.25 )	4.08 ( 3.07 )	2.03 ( 1.53 )	1.48655826523334e-25	109.173885229775	Chi-Square	2.22628e-24	7.43576e-22
toxic leukoencephalopathy	47	230463	607	56626727	654	56857844	19.03	14.14	25.6	是	19.02	744.82	14.14	25.59	是	17.73	13.17	是	4.15	3.28	是	encephalopathies	各类脑病	encephalopathies toxic and metabolic	中毒性和代谢性脑病	nervous system disorders	各类神经系统疾病	毒性白质脑病	19.03 ( 14.14 - 25.6 )	19.02 ( 744.82 )	17.73 ( 13.17 )	4.15 ( 3.28 )	5.07522115787304e-42		Fisher's Exact Test	1.07569e-40	2.53863e-38
application site dryness	46	230464	3159	56624175	3205	56857844	3.58	2.67	4.79	是	3.58	84.19	2.67	4.79	是	3.54	2.65	是	1.82	1.32	是	administration site reactions	给药部位各种反应	application site reactions	外用部位各种反应	general disorders and administration site conditions	全身性疾病及给药部位各种反应	外用药部位干燥	3.58 ( 2.67 - 4.79 )	3.58 ( 84.19 )	3.54 ( 2.65 )	1.82 ( 1.32 )	1.61764661309709e-19	81.6583774723486	Chi-Square	1.99789e-18	8.09147e-16
menopause	46	230464	2272	56625062	2318	56857844	4.97	3.72	6.66	是	4.97	143.15	3.71	6.66	是	4.89	3.66	是	2.29	1.75	是	age related factors	年龄相关因素	age related issues	年龄相关问题	social circumstances	社会环境	绝经期	4.97 ( 3.72 - 6.66 )	4.97 ( 143.15 )	4.89 ( 3.66 )	2.29 ( 1.75 )	3.85336542564324e-32	139.265475480271	Chi-Square	6.88376e-31	1.92745e-28
application site laceration	45	230465	346	56626988	391	56857844	31.96	23.42	43.6	是	31.95	1193.9	23.42	43.59	是	28.39	20.81	是	4.83	3.7	是	administration site reactions	给药部位各种反应	application site reactions	外用部位各种反应	general disorders and administration site conditions	全身性疾病及给药部位各种反应	外用药部位裂伤	31.96 ( 23.42 - 43.6 )	31.95 ( 1193.9 )	28.39 ( 20.81 )	4.83 ( 3.7 )	1.5242013623804e-49		Fisher's Exact Test	3.73728e-48	7.62406e-46
chanter syndrome	44	230466	31	56627303	75	56857844	348.75	220.24	552.23	是	348.68	6305.02	220.21	552.1	是	144.71	91.39	是	7.18	4.56	是	neurological disorders nec	神经类疾病（不另分类）	disturbances in consciousness nec	意识障碍（不另分类）	nervous system disorders	各类神经系统疾病	CHANTER 综合征	348.75 ( 220.24 - 552.23 )	348.68 ( 6305.02 )	144.71 ( 91.39 )	7.18 ( 4.56 )	5.58888775435496e-85		Fisher's Exact Test	2.1671e-83	2.79556e-81
hypercapnia	43	230467	2684	56624650	2727	56857844	3.94	2.91	5.32	是	3.94	92.68	2.91	5.32	是	3.89	2.88	是	1.96	1.43	是	respiratory disorders nec	呼吸系统疾病（不另分类）	conditions associated with abnormal gas exchange	与气体交换异常相关的病症	respiratory, thoracic and mediastinal disorders	呼吸系统、胸及纵隔疾病	高碳酸血症	3.94 ( 2.91 - 5.32 )	3.94 ( 92.68 )	3.89 ( 2.88 )	1.96 ( 1.43 )	2.63237770565983e-21	89.8019269280362	Chi-Square	3.45595e-20	1.31672e-17
application site hypersensitivity	43	230467	1056	56626278	1099	56857844	10	7.38	13.57	是	10	334.81	7.37	13.57	是	9.65	7.11	是	3.27	2.57	是	administration site reactions	给药部位各种反应	application site reactions	外用部位各种反应	general disorders and administration site conditions	全身性疾病及给药部位各种反应	外用药部位超敏	10 ( 7.38 - 13.57 )	10 ( 334.81 )	9.65 ( 7.11 )	3.27 ( 2.57 )	8.70927851308333e-28		Fisher's Exact Test	1.40077e-26	4.35638e-24
anaesthetic complication	42	230468	2348	56624986	2390	56857844	4.39	3.24	5.96	是	4.39	108.19	3.24	5.96	是	4.33	3.19	是	2.12	1.56	是	procedural related injuries and complications nec	操作相关伤害与并发症（不另分类）	anaesthetic and allied procedural complications	麻醉和应用手术操作并发症	injury, poisoning and procedural complications	各类损伤、中毒及操作并发症	麻醉剂并发症	4.39 ( 3.24 - 5.96 )	4.39 ( 108.19 )	4.33 ( 3.19 )	2.12 ( 1.56 )	1.30776471894049e-24	104.864555886538	Chi-Square	1.89059e-23	6.54144e-21
acute lung injury	42	230468	1098	56626236	1140	56857844	9.4	6.91	12.79	是	9.4	303.53	6.9	12.79	是	9.09	6.68	是	3.18	2.49	是	lower respiratory tract disorders (excl obstruction and infection)	下呼吸道疾病（阻塞和感染除外）	pulmonary oedemas	各种肺水肿	respiratory, thoracic and mediastinal disorders	呼吸系统、胸及纵隔疾病	急性肺损伤	9.4 ( 6.91 - 12.79 )	9.4 ( 303.53 )	9.09 ( 6.68 )	3.18 ( 2.49 )	3.55718073828996e-26		Fisher's Exact Test	5.45798e-25	1.7793e-22
spinal fusion surgery	41	230469	3571	56623763	3612	56857844	2.82	2.07	3.84	是	2.82	47.63	2.07	3.84	是	2.8	2.06	是	1.49	0.98	是	nervous system, skull and spine therapeutic procedures	神经系统、头骨及脊柱治疗类操作	spine and spinal cord therapeutic procedures	脊柱和脊髓治疗类操作	surgical and medical procedures	各种手术及医疗操作	脊椎融合术	2.82 ( 2.07 - 3.84 )	2.82 ( 47.63 )	2.8 ( 2.06 )	1.49 ( 0.98 )	1.28060407514562e-11	45.8439133073526	Chi-Square	1.09873e-10	6.40558e-08
anion gap	41	230469	581	56626753	622	56857844	17.34	12.63	23.8	是	17.34	589.54	12.63	23.79	是	16.26	11.84	是	4.02	3.11	是	metabolic, nutritional and blood gas investigations	代谢、营养和血气检查	blood gas and acid base analyses	血气和酸碱分析	investigations	各类检查	阴离子间隙	17.34 ( 12.63 - 23.8 )	17.34 ( 589.54 )	16.26 ( 11.84 )	4.02 ( 3.11 )	2.28131691946483e-35		Fisher's Exact Test	4.3554e-34	1.14111e-31
application site bleeding	41	230469	204	56627130	245	56857844	49.38	35.31	69.07	是	49.37	1617.96	35.3	69.05	是	41.28	29.51	是	5.37	3.91	是								49.38 ( 35.31 - 69.07 )	49.37 ( 1617.96 )	41.28 ( 29.51 )	5.37 ( 3.91 )	2.89418387731996e-52		Fisher's Exact Test	7.53995e-51	1.44767e-48
lung cancer metastatic	40	230470	2674	56624660	2714	56857844	3.68	2.69	5.02	是	3.67	76.73	2.69	5.02	是	3.64	2.66	是	1.86	1.32	是	respiratory and mediastinal neoplasms malignant and unspecified	呼吸系统和纵隔恶性及性质不明的肿瘤	respiratory tract and pleural neoplasms malignant cell type unspecified nec	恶性细胞分类不明的呼吸道和胸膜肿瘤（不另分类）	neoplasms benign, malignant and unspecified (incl cysts and polyps)	良性、恶性及性质不明的肿瘤（包括囊状和息肉状）	转移性肺癌	3.68 ( 2.69 - 5.02 )	3.67 ( 76.73 )	3.64 ( 2.66 )	1.86 ( 1.32 )	7.38913814658347e-18	74.109778935914	Chi-Square	8.63562e-17	3.69605e-14
therapeutic response delayed	40	230470	2570	56624764	2610	56857844	3.82	2.8	5.23	是	3.82	82.13	2.8	5.22	是	3.78	2.77	是	1.92	1.37	是	therapeutic and nontherapeutic effects (excl toxicity)	治疗性及非治疗性反应类（不包括毒性）	therapeutic and nontherapeutic responses	各种治疗和非治疗反应	general disorders and administration site conditions	全身性疾病及给药部位各种反应	治疗反应延迟	3.82 ( 2.8 - 5.23 )	3.82 ( 82.13 )	3.78 ( 2.77 )	1.92 ( 1.37 )	5.17656870262872e-19	79.359919439337	Chi-Square	6.30005e-18	2.58932e-15
hyperthermia malignant	40	230470	1319	56626015	1359	56857844	7.45	5.44	10.21	是	7.45	216.8	5.44	10.2	是	7.26	5.3	是	2.86	2.2	是	body temperature conditions	体温状况类	body temperature altered	体温变化	general disorders and administration site conditions	全身性疾病及给药部位各种反应	恶性高热	7.45 ( 5.44 - 10.21 )	7.45 ( 216.8 )	7.26 ( 5.3 )	2.86 ( 2.2 )	1.03858600173366e-47	210.556552998121	Chi-Square	2.45048e-46	5.19501e-44
contraindication to medical treatment	40	230470	1407	56625927	1447	56857844	6.99	5.1	9.56	是	6.98	199.42	5.1	9.56	是	6.82	4.98	是	2.77	2.12	是	lifestyle issues	生活方式问题	social issues nec	各种社会问题（不另分类）	social circumstances	社会环境	医疗禁忌	6.99 ( 5.1 - 9.56 )	6.98 ( 199.42 )	6.82 ( 4.98 )	2.77 ( 2.12 )	5.14865648965559e-44	193.622325089432	Chi-Square	1.13954e-42	2.57536e-40
cancer pain	39	230471	2301	56625033	2340	56857844	4.16	3.03	5.71	是	4.16	92.19	3.03	5.71	是	4.11	3	是	2.04	1.47	是	neoplasm related morbidities	肿瘤相关类病患	oncologic complications and emergencies	肿瘤并发症和急症	neoplasms benign, malignant and unspecified (incl cysts and polyps)	良性、恶性及性质不明的肿瘤（包括囊状和息肉状）	癌症疼痛	4.16 ( 3.03 - 5.71 )	4.16 ( 92.19 )	4.11 ( 3 )	2.04 ( 1.47 )	3.75997287675851e-21	89.0965965622696	Chi-Square	4.9234e-20	1.88074e-17
therapeutic response increased	39	230471	855	56626479	894	56857844	11.21	8.13	15.45	是	11.21	346.69	8.13	15.45	是	10.76	7.81	是	3.43	2.65	是	therapeutic and nontherapeutic effects (excl toxicity)	治疗性及非治疗性反应类（不包括毒性）	therapeutic and nontherapeutic responses	各种治疗和非治疗反应	general disorders and administration site conditions	全身性疾病及给药部位各种反应	治疗反应增强	11.21 ( 8.13 - 15.45 )	11.21 ( 346.69 )	10.76 ( 7.81 )	3.43 ( 2.65 )	4.62627982532045e-27		Fisher's Exact Test	7.30947e-26	2.31407e-23
counterfeit product administered	39	230471	883	56626451	922	56857844	10.85	7.87	14.96	是	10.85	334.01	7.87	14.95	是	10.43	7.57	是	3.38	2.61	是	medication errors and other product use errors and issues	用药错误及其他产品使用错误和问题	product administration errors and issues	各种产品给用错误和问题	injury, poisoning and procedural complications	各类损伤、中毒及操作并发症	给用了仿冒产品	10.85 ( 7.87 - 14.96 )	10.85 ( 334.01 )	10.43 ( 7.57 )	3.38 ( 2.61 )	1.41508935722969e-26		Fisher's Exact Test	2.19822e-25	7.07828e-23
potentiating drug interaction	37	230473	2899	56624435	2936	56857844	3.14	2.27	4.34	是	3.14	53.13	2.27	4.34	是	3.11	2.25	是	1.64	1.09	是	therapeutic and nontherapeutic effects (excl toxicity)	治疗性及非治疗性反应类（不包括毒性）	interactions	各种相互作用	general disorders and administration site conditions	全身性疾病及给药部位各种反应	协同性药物相互作用	3.14 ( 2.27 - 4.34 )	3.14 ( 53.13 )	3.11 ( 2.25 )	1.64 ( 1.09 )	9.05795014761269e-13	51.0383367944147	Chi-Square	8.26786e-12	4.53079e-09
alcohol poisoning	37	230473	2420	56624914	2457	56857844	3.76	2.71	5.2	是	3.76	73.7	2.71	5.2	是	3.71	2.68	是	1.89	1.32	是	exposures, chemical injuries and poisoning	暴露、化学伤和中毒	poisoning and toxicity	中毒与毒性	injury, poisoning and procedural complications	各类损伤、中毒及操作并发症	酒精中毒	3.76 ( 2.71 - 5.2 )	3.76 ( 73.7 )	3.71 ( 2.68 )	1.89 ( 1.32 )	3.57578507671118e-17	70.9980479373825	Chi-Square	4.07048e-16	1.78861e-13
accidental poisoning	37	230473	1206	56626128	1243	56857844	7.54	5.43	10.46	是	7.54	203.53	5.43	10.45	是	7.34	5.29	是	2.88	2.18	是	exposures, chemical injuries and poisoning	暴露、化学伤和中毒	poisoning and toxicity	中毒与毒性	injury, poisoning and procedural complications	各类损伤、中毒及操作并发症	意外中毒	7.54 ( 5.43 - 10.46 )	7.54 ( 203.53 )	7.34 ( 5.29 )	2.88 ( 2.18 )	8.46455717126522e-45	197.214990041945	Chi-Square	1.90719e-43	4.23397e-41
delayed recovery from anaesthesia	34	230476	844	56626490	878	56857844	9.9	7.02	13.95	是	9.9	261.38	7.02	13.94	是	9.55	6.78	是	3.26	2.44	是	procedural related injuries and complications nec	操作相关伤害与并发症（不另分类）	anaesthetic and allied procedural complications	麻醉和应用手术操作并发症	injury, poisoning and procedural complications	各类损伤、中毒及操作并发症	麻醉后苏醒延迟	9.9 ( 7.02 - 13.95 )	9.9 ( 261.38 )	9.55 ( 6.78 )	3.26 ( 2.44 )	3.55601806782594e-22		Fisher's Exact Test	4.78151e-21	1.77872e-18
complex regional pain syndrome	34	230476	1392	56625942	1426	56857844	6	4.27	8.43	是	6	138.3	4.27	8.43	是	5.88	4.18	是	2.56	1.87	是	neurological disorders nec	神经类疾病（不另分类）	sensory abnormalities nec	各种感觉异常（不另分类）	nervous system disorders	各类神经系统疾病	复杂性局部疼痛综合征	6 ( 4.27 - 8.43 )	6 ( 138.3 )	5.88 ( 4.18 )	2.56 ( 1.87 )	7.22299256816784e-31	133.445742937538	Chi-Square	1.25015e-29	3.61294e-27
myocardial injury	32	230478	646	56626688	678	56857844	12.17	8.53	17.36	是	12.17	312.56	8.53	17.35	是	11.64	8.16	是	3.54	2.62	是	myocardial disorders	心肌类疾病	myocardial disorders nec	各种心肌疾病（不另分类）	cardiac disorders	心脏器官疾病	心肌损伤	12.17 ( 8.53 - 17.36 )	12.17 ( 312.56 )	11.64 ( 8.16 )	3.54 ( 2.62 )	1.60201823845228e-23		Fisher's Exact Test	2.25727e-22	8.0133e-20
application site inflammation	31	230479	1244	56626090	1275	56857844	6.12	4.29	8.74	是	6.12	129.61	4.29	8.74	是	6	4.2	是	2.58	1.86	是	administration site reactions	给药部位各种反应	application site reactions	外用部位各种反应	general disorders and administration site conditions	全身性疾病及给药部位各种反应	外用药部位炎症	6.12 ( 4.29 - 8.74 )	6.12 ( 129.61 )	6 ( 4.2 )	2.58 ( 1.86 )	6.09265728398938e-29	124.64299438926	Chi-Square	1.00248e-27	3.04755e-25
endotracheal intubation	30	230480	2537	56624797	2567	56857844	2.91	2.03	4.16	是	2.9	37.04	2.03	4.16	是	2.88	2.01	是	1.53	0.92	是	respiratory tract therapeutic procedures	呼吸道治疗类操作	tracheal therapeutic procedures	气管治疗类操作	surgical and medical procedures	各种手术及医疗操作	气管插管术	2.91 ( 2.03 - 4.16 )	2.9 ( 37.04 )	2.88 ( 2.01 )	1.53 ( 0.92 )	3.0170373471716e-09	35.172829204277	Chi-Square	2.17453e-08	1.50912e-05
clonus	30	230480	2482	56624852	2512	56857844	2.97	2.07	4.26	是	2.97	38.72	2.07	4.26	是	2.95	2.06	是	1.56	0.95	是	neurological disorders nec	神经类疾病（不另分类）	neurological signs and symptoms nec	神经学症状和体征（不另分类）	nervous system disorders	各类神经系统疾病	阵挛	2.97 ( 2.07 - 4.26 )	2.97 ( 38.72 )	2.95 ( 2.06 )	1.56 ( 0.95 )	1.31744204409735e-09	36.7873219560245	Chi-Square	9.77722e-09	6.58985e-06
detoxification	29	230481	304	56627030	333	56857844	23.44	16.01	34.3	是	23.43	568.61	16.01	34.3	是	21.48	14.68	是	4.42	3.12	是	therapeutic procedures and supportive care nec	治疗类操作和支持性护理（不另分类）	therapeutic procedures nec	治疗类操作（不另分类）	surgical and medical procedures	各种手术及医疗操作	解毒治疗	23.44 ( 16.01 - 34.3 )	23.43 ( 568.61 )	21.48 ( 14.68 )	4.42 ( 3.12 )	5.8798695540788e-29		Fisher's Exact Test	9.70664e-28	2.94111e-25
drug tolerance increased	29	230481	709	56626625	738	56857844	10.05	6.93	14.57	是	10.05	227	6.93	14.57	是	9.69	6.69	是	3.28	2.37	是	therapeutic and nontherapeutic effects (excl toxicity)	治疗性及非治疗性反应类（不包括毒性）	therapeutic and nontherapeutic responses	各种治疗和非治疗反应	general disorders and administration site conditions	全身性疾病及给药部位各种反应	药物耐受性增强	10.05 ( 6.93 - 14.57 )	10.05 ( 227 )	9.69 ( 6.69 )	3.28 ( 2.37 )	2.54917710811365e-19		Fisher's Exact Test	3.1176e-18	1.2751e-15
application site warmth	29	230481	1180	56626154	1209	56857844	6.04	4.18	8.73	是	6.04	118.97	4.18	8.73	是	5.92	4.09	是	2.56	1.81	是	administration site reactions	给药部位各种反应	application site reactions	外用部位各种反应	general disorders and administration site conditions	全身性疾病及给药部位各种反应	外用药部位发热	6.04 ( 4.18 - 8.73 )	6.04 ( 118.97 )	5.92 ( 4.09 )	2.56 ( 1.81 )	8.29473204650411e-14		Fisher's Exact Test	7.84315e-13	4.14902e-10
procedural hypotension	29	230481	780	56626554	809	56857844	9.13	6.31	13.23	是	9.13	202.52	6.3	13.23	是	8.84	6.1	是	3.14	2.27	是	procedural related injuries and complications nec	操作相关伤害与并发症（不另分类）	non-site specific procedural complications	部位不明的操作并发症	injury, poisoning and procedural complications	各类损伤、中毒及操作并发症	操作性低血压	9.13 ( 6.31 - 13.23 )	9.13 ( 202.52 )	8.84 ( 6.1 )	3.14 ( 2.27 )	2.91164716767259e-18		Fisher's Exact Test	3.47591e-17	1.45641e-14
substance dependence	29	230481	582	56626752	611	56857844	12.24	8.43	17.78	是	12.24	285.15	8.43	17.77	是	11.71	8.06	是	3.55	2.57	是	psychiatric disorders nec	精神病类（不另分类）	substance related and addictive disorders	各种物质使用相关及成瘾性障碍	psychiatric disorders	精神病类	物质依赖	12.24 ( 8.43 - 17.78 )	12.24 ( 285.15 )	11.71 ( 8.06 )	3.55 ( 2.57 )	1.55859233226245e-21		Fisher's Exact Test	2.05701e-20	7.79608e-18
application site infection	28	230482	465	56626869	493	56857844	14.79	10.1	21.66	是	14.79	339.63	10.1	21.66	是	14.01	9.57	是	3.81	2.72	是	infections - pathogen unspecified	感染 - 未指明病原	infections nec	各种感染（不另分类）	infections and infestations	感染及侵染类疾病	外用药部位感染	14.79 ( 10.1 - 21.66 )	14.79 ( 339.63 )	14.01 ( 9.57 )	3.81 ( 2.72 )	6.39195740205741e-23		Fisher's Exact Test	8.75961e-22	3.19726e-19
toxicologic test abnormal	28	230482	522	56626812	550	56857844	13.18	9.01	19.28	是	13.18	299.05	9.01	19.27	是	12.56	8.59	是	3.65	2.61	是	toxicology and therapeutic drug monitoring	毒理学及治疗药物监测	toxicology laboratory analyses	各种毒理学实验室分析	investigations	各类检查	毒理学试验异常	13.18 ( 9.01 - 19.28 )	13.18 ( 299.05 )	12.56 ( 8.59 )	3.65 ( 2.61 )	1.18853779638254e-21		Fisher's Exact Test	1.57277e-20	5.94507e-18
resuscitation	28	230482	1560	56625774	1588	56857844	4.41	3.03	6.41	是	4.41	72.51	3.03	6.41	是	4.35	2.99	是	2.12	1.42	是	therapeutic procedures and supportive care nec	治疗类操作和支持性护理（不另分类）	therapeutic procedures nec	治疗类操作（不另分类）	surgical and medical procedures	各种手术及医疗操作	复苏	4.41 ( 3.03 - 6.41 )	4.41 ( 72.51 )	4.35 ( 2.99 )	2.12 ( 1.42 )	8.95426303805803e-17	69.1873034340337	Chi-Square	9.93109e-16	4.47892e-13
bradycardia foetal	27	230483	722	56626612	749	56857844	9.19	6.26	13.49	是	9.19	189.88	6.26	13.49	是	8.89	6.06	是	3.15	2.24	是	cardiac arrhythmias	心律失常类疾病	rate and rhythm disorders nec	心率和节律异常（不另分类）	cardiac disorders	心脏器官疾病	胎儿心动过缓	9.19 ( 6.26 - 13.49 )	9.19 ( 189.88 )	8.89 ( 6.06 )	3.15 ( 2.24 )	3.58894467352689e-17		Fisher's Exact Test	4.07073e-16	1.79519e-13
anterograde amnesia	27	230483	533	56626801	560	56857844	12.45	8.45	18.32	是	12.44	270.47	8.45	18.32	是	11.89	8.08	是	3.57	2.54	是	mental impairment disorders	精神损害类疾病	memory loss (excl dementia)	记忆力丧失（不包括痴呆）	nervous system disorders	各类神经系统疾病	顺行性遗忘	12.45 ( 8.45 - 18.32 )	12.44 ( 270.47 )	11.89 ( 8.08 )	3.57 ( 2.54 )	2.48183744913158e-20		Fisher's Exact Test	3.17497e-19	1.24142e-16
delirium tremens	26	230484	361	56626973	387	56857844	17.69	11.88	26.35	是	17.69	381.98	11.88	26.34	是	16.57	11.13	是	4.05	2.82	是	deliria (incl confusion)	谵妄类（包括意识模糊）	deliria	各种谵妄	psychiatric disorders	精神病类	震颤谵妄	17.69 ( 11.88 - 26.35 )	17.69 ( 381.98 )	16.57 ( 11.13 )	4.05 ( 2.82 )	3.11926203276125e-23		Fisher's Exact Test	4.34611e-22	1.56025e-19
therapeutic product effect increased	26	230484	996	56626338	1022	56857844	6.41	4.34	9.47	是	6.41	115.77	4.34	9.47	是	6.28	4.25	是	2.65	1.83	是	therapeutic and nontherapeutic effects (excl toxicity)	治疗性及非治疗性反应类（不包括毒性）	therapeutic and nontherapeutic responses	各种治疗和非治疗反应	general disorders and administration site conditions	全身性疾病及给药部位各种反应	治疗产品效果增加	6.41 ( 4.34 - 9.47 )	6.41 ( 115.77 )	6.28 ( 4.25 )	2.65 ( 1.83 )	4.15668870758691e-13		Fisher's Exact Test	3.85747e-12	2.07918e-09
pain exacerbated	26	230484	112	56627222	138	56857844	57.03	37.22	87.39	是	57.03	1161.55	37.22	87.37	是	46.47	30.33	是	5.54	3.5	是								57.03 ( 37.22 - 87.39 )	57.03 ( 1161.55 )	46.47 ( 30.33 )	5.54 ( 3.5 )	3.57665169099448e-35		Fisher's Exact Test	6.77667e-34	1.78904e-31
spinal cord injury	25	230485	1554	56625780	1579	56857844	3.95	2.66	5.87	是	3.95	54.26	2.66	5.87	是	3.91	2.63	是	1.97	1.24	是	injuries nec	各种损伤（不另分类）	spinal cord injuries nec	各种脊髓损伤（不另分类）	injury, poisoning and procedural complications	各类损伤、中毒及操作并发症	脊髓损伤	3.95 ( 2.66 - 5.87 )	3.95 ( 54.26 )	3.91 ( 2.63 )	1.97 ( 1.24 )	7.61739895310247e-13	51.3783498283922	Chi-Square	7.01699e-12	3.81022e-09
foaming at mouth	24	230486	1855	56625479	1879	56857844	3.18	2.12	4.75	是	3.18	35.38	2.12	4.75	是	3.15	2.11	是	1.66	0.95	是	general system disorders nec	全身系统疾病（不另分类）	general signs and symptoms nec	一般症状和体征（不另分类）	general disorders and administration site conditions	全身性疾病及给药部位各种反应	口吐白沫	3.18 ( 2.12 - 4.75 )	3.18 ( 35.38 )	3.15 ( 2.11 )	1.66 ( 0.95 )	8.10863581616923e-09	33.2488820384461	Chi-Square	5.70456e-08	4.05594e-05
application site bruise	24	230486	898	56626436	922	56857844	6.57	4.38	9.85	是	6.57	110.28	4.38	9.85	是	6.42	4.28	是	2.68	1.81	是	administration site reactions	给药部位各种反应	application site reactions	外用部位各种反应	general disorders and administration site conditions	全身性疾病及给药部位各种反应	外用药部位瘀伤	6.57 ( 4.38 - 9.85 )	6.57 ( 110.28 )	6.42 ( 4.28 )	2.68 ( 1.81 )	2.00803631160507e-12		Fisher's Exact Test	1.80004e-11	1.00442e-08
apnoeic attack	23	230487	510	56626824	533	56857844	11.08	7.3	16.83	是	11.08	201.79	7.3	16.82	是	10.64	7.01	是	3.41	2.32	是	respiratory disorders nec	呼吸系统疾病（不另分类）	breathing abnormalities	各种呼吸异常	respiratory, thoracic and mediastinal disorders	呼吸系统、胸及纵隔疾病	呼吸暂停发作	11.08 ( 7.3 - 16.83 )	11.08 ( 201.79 )	10.64 ( 7.01 )	3.41 ( 2.32 )	1.63593569417673e-16		Fisher's Exact Test	1.79058e-15	8.18295e-13
conversion disorder	23	230487	1777	56625557	1800	56857844	3.18	2.11	4.8	是	3.18	33.93	2.11	4.8	是	3.15	2.09	是	1.66	0.94	是	somatic symptom and related disorders	躯体症状及相关障碍	somatic symptom disorders	各种躯体症状障碍	psychiatric disorders	精神病类	转变障碍	3.18 ( 2.11 - 4.8 )	3.18 ( 33.93 )	3.15 ( 2.09 )	1.66 ( 0.94 )	1.70820834264997e-08	31.8008174538897	Chi-Square	1.16887e-07	8.54446e-05
application site papules	23	230487	983	56626351	1006	56857844	5.75	3.8	8.69	是	5.75	88.14	3.8	8.69	是	5.64	3.73	是	2.5	1.64	是	administration site reactions	给药部位各种反应	application site reactions	外用部位各种反应	general disorders and administration site conditions	全身性疾病及给药部位各种反应	外用药部位丘疹	5.75 ( 3.8 - 8.69 )	5.75 ( 88.14 )	5.64 ( 3.73 )	2.5 ( 1.64 )	7.29156322041802e-11		Fisher's Exact Test	5.92084e-10	3.64724e-07
application site discomfort	23	230487	1661	56625673	1684	56857844	3.4	2.25	5.13	是	3.4	38.47	2.25	5.13	是	3.37	2.23	是	1.75	1.02	是	administration site reactions	给药部位各种反应	application site reactions	外用部位各种反应	general disorders and administration site conditions	全身性疾病及给药部位各种反应	外用药部位不适	3.4 ( 2.25 - 5.13 )	3.4 ( 38.47 )	3.37 ( 2.23 )	1.75 ( 1.02 )	1.84883718813549e-09	36.1268299079108	Chi-Square	1.35401e-08	9.24788e-06
tooth erosion	23	230487	821	56626513	844	56857844	6.88	4.55	10.42	是	6.88	112.48	4.55	10.42	是	6.72	4.44	是	2.75	1.84	是	dental and gingival conditions	牙齿和牙龈类疾病	dental disorders nec	各种牙齿疾病（不另分类）	gastrointestinal disorders	胃肠系统疾病	牙齿侵蚀	6.88 ( 4.55 - 10.42 )	6.88 ( 112.48 )	6.72 ( 4.44 )	2.75 ( 1.84 )	2.2885638313195e-12		Fisher's Exact Test	2.04418e-11	1.14474e-08
drug detoxification	23	230487	812	56626522	835	56857844	6.96	4.6	10.53	是	6.96	114.12	4.6	10.53	是	6.79	4.49	是	2.76	1.85	是	therapeutic procedures and supportive care nec	治疗类操作和支持性护理（不另分类）	drug withdrawal therapies	各种药物戒断治疗	surgical and medical procedures	各种手术及医疗操作	药物解毒	6.96 ( 4.6 - 10.53 )	6.96 ( 114.12 )	6.79 ( 4.49 )	2.76 ( 1.85 )	1.84571976073227e-12		Fisher's Exact Test	1.66048e-11	9.23229e-09
hypertensive heart disease	23	230487	1806	56625528	1829	56857844	3.13	2.07	4.72	是	3.13	32.89	2.07	4.72	是	3.1	2.06	是	1.63	0.92	是	cardiac disorders, signs and symptoms nec	心脏相关疾病、症状和体征（不另分类）	cardiac hypertensive complications	各种心脏高血压并发症	cardiac disorders	心脏器官疾病	高血压性心脏病	3.13 ( 2.07 - 4.72 )	3.13 ( 32.89 )	3.1 ( 2.06 )	1.63 ( 0.92 )	2.83921431873413e-08	30.8144118189585	Chi-Square	1.91398e-07	0.000142018
oxygen therapy	23	230487	1388	56625946	1411	56857844	4.07	2.7	6.15	是	4.07	52.41	2.7	6.15	是	4.02	2.66	是	2.01	1.24	是	respiratory tract therapeutic procedures	呼吸道治疗类操作	respiratory tract therapeutic procedures nec	呼吸道治疗类操作（不另分类）	surgical and medical procedures	各种手术及医疗操作	氧治疗	4.07 ( 2.7 - 6.15 )	4.07 ( 52.41 )	4.02 ( 2.66 )	2.01 ( 1.24 )	2.06519031913655e-12	49.4210377940963	Chi-Square	1.84796e-11	1.03301e-08
drug withdrawal convulsions	21	230489	1649	56625685	1670	56857844	3.13	2.03	4.81	是	3.13	30.03	2.03	4.81	是	3.1	2.02	是	1.63	0.88	是	seizures (incl subtypes)	癫痫发作（包括各种亚型）	seizures and seizure disorders nec	癫痫和癫痫类疾病 （不另分类）	nervous system disorders	各类神经系统疾病	撤药惊厥	3.13 ( 2.03 - 4.81 )	3.13 ( 30.03 )	3.1 ( 2.02 )	1.63 ( 0.88 )	1.24103866261815e-07	27.9560261205354	Chi-Square	7.99958e-07	0.000620768
pupil fixed	21	230489	1597	56625737	1618	56857844	3.23	2.1	4.97	是	3.23	31.92	2.1	4.97	是	3.2	2.08	是	1.68	0.92	是	ocular neuromuscular disorders	眼神经肌肉类疾病	pupil disorders	各种瞳孔疾病	eye disorders	眼器官疾病	固定瞳孔	3.23 ( 2.1 - 4.97 )	3.23 ( 31.92 )	3.2 ( 2.08 )	1.68 ( 0.92 )	4.92171554031688e-08	29.7473778596461	Chi-Square	3.27373e-07	0.000246184
product counterfeit	21	230489	1418	56625916	1439	56857844	3.64	2.36	5.6	是	3.64	39.59	2.36	5.6	是	3.6	2.34	是	1.85	1.07	是	product quality, supply, distribution, manufacturing and quality system issues	产品质量、供应、经销、生产和质量系统问题	counterfeit, falsified and substandard products	假冒、伪造和不合格产品	product issues	产品问题	产品伪造	3.64 ( 2.36 - 5.6 )	3.64 ( 39.59 )	3.6 ( 2.34 )	1.85 ( 1.07 )	1.16887962416498e-09	37.0205970292189	Chi-Square	8.71347e-09	5.84674e-06
anticholinergic syndrome	21	230489	1400	56625934	1421	56857844	3.69	2.4	5.67	是	3.68	40.48	2.39	5.67	是	3.65	2.37	是	1.87	1.08	是	neuromuscular disorders	神经肌肉类疾病	autonomic nervous system disorders	植物神经系统疾病	nervous system disorders	各类神经系统疾病	抗胆碱能综合征	3.69 ( 2.4 - 5.67 )	3.68 ( 40.48 )	3.65 ( 2.37 )	1.87 ( 1.08 )	7.587019094367e-10	37.8635346030072	Chi-Square	5.73267e-09	3.79503e-06
physical product label issue	20	230490	974	56626360	994	56857844	5.04	3.24	7.85	是	5.04	63.55	3.24	7.85	是	4.96	3.19	是	2.31	1.42	是	product quality, supply, distribution, manufacturing and quality system issues	产品质量、供应、经销、生产和质量系统问题	product label issues	产品的各种标签问题	product issues	产品问题	物理产品标签问题	5.04 ( 3.24 - 7.85 )	5.04 ( 63.55 )	4.96 ( 3.19 )	2.31 ( 1.42 )	1.01677710356095e-08		Fisher's Exact Test	7.0736e-08	5.08592e-05
dermal absorption impaired	20	230490	223	56627111	243	56857844	22.03	13.94	34.82	是	22.03	368.51	13.94	34.81	是	20.3	12.85	是	4.34	2.74	是	epidermal and dermal conditions	表皮及真皮状况	dermal and epidermal conditions nec	各种表皮和真皮病症（不另分类）	skin and subcutaneous tissue disorders	皮肤及皮下组织类疾病	皮肤吸收受损	22.03 ( 13.94 - 34.82 )	22.03 ( 368.51 )	20.3 ( 12.85 )	4.34 ( 2.74 )	5.75891119781769e-20		Fisher's Exact Test	7.29268e-19	2.88061e-16
piloerection	20	230490	953	56626381	973	56857844	5.16	3.31	8.03	是	5.16	65.61	3.31	8.03	是	5.07	3.26	是	2.34	1.45	是	skin appendage conditions	皮肤附属物各种状况	pilar disorders nec	毛发疾病（不另分类）	skin and subcutaneous tissue disorders	皮肤及皮下组织类疾病	立毛	5.16 ( 3.31 - 8.03 )	5.16 ( 65.61 )	5.07 ( 3.26 )	2.34 ( 1.45 )	7.15921492706223e-09		Fisher's Exact Test	5.05083e-08	3.58104e-05
amphetamines positive	20	230490	713	56626621	733	56857844	6.89	4.42	10.75	是	6.89	97.97	4.42	10.75	是	6.73	4.32	是	2.75	1.76	是	toxicology and therapeutic drug monitoring	毒理学及治疗药物监测	toxicology laboratory analyses	各种毒理学实验室分析	investigations	各类检查	安非他明阳性	6.89 ( 4.42 - 10.75 )	6.89 ( 97.97 )	6.73 ( 4.32 )	2.75 ( 1.76 )	5.83796955610821e-11		Fisher's Exact Test	4.75595e-10	2.92015e-07
visceral congestion	20	230490	425	56626909	445	56857844	11.56	7.38	18.1	是	11.56	184.27	7.38	18.1	是	11.09	7.08	是	3.47	2.26	是	vascular disorders nec	血管疾病（不另分类）	non-site specific vascular disorders nec	部位不确定的血管疾病（不另分类）	vascular disorders	血管与淋巴管类疾病	内脏充血	11.56 ( 7.38 - 18.1 )	11.56 ( 184.27 )	11.09 ( 7.08 )	3.47 ( 2.26 )	6.88534341191739e-15		Fisher's Exact Test	6.8881e-14	3.44405e-11
homicide	20	230490	1520	56625814	1540	56857844	3.23	2.08	5.03	是	3.23	30.44	2.08	5.02	是	3.2	2.06	是	1.68	0.9	是	legal issues	各类法律问题	criminal activity	犯罪行为	social circumstances	社会环境	杀人	3.23 ( 2.08 - 5.03 )	3.23 ( 30.44 )	3.2 ( 2.06 )	1.68 ( 0.9 )	1.05890419771534e-07	28.2631933971457	Chi-Square	6.86093e-07	0.000529664
anoxic encephalopathy	20	230490	619	56626715	639	56857844	7.94	5.09	12.39	是	7.94	117.47	5.09	12.39	是	7.72	4.95	是	2.95	1.91	是								7.94 ( 5.09 - 12.39 )	7.94 ( 117.47 )	7.72 ( 4.95 )	2.95 ( 1.91 )	5.1784251076567e-12		Fisher's Exact Test	4.57641e-11	2.59025e-08
application site excoriation	20	230490	43	56627291	63	56857844	114.27	67.23	194.24	是	114.26	1532.57	67.22	194.21	是	78.31	46.07	是	6.29	3.33	是								114.27 ( 67.23 - 194.24 )	114.26 ( 1532.57 )	78.31 ( 46.07 )	6.29 ( 3.33 )	1.64199679142965e-32		Fisher's Exact Test	2.95441e-31	8.21327e-29
application site haematoma	20	230490	157	56627177	177	56857844	31.3	19.65	49.84	是	31.29	520.25	19.65	49.84	是	27.87	17.5	是	4.8	2.94	是	administration site reactions	给药部位各种反应	application site reactions	外用部位各种反应	general disorders and administration site conditions	全身性疾病及给药部位各种反应	外用药部位血肿	31.3 ( 19.65 - 49.84 )	31.29 ( 520.25 )	27.87 ( 17.5 )	4.8 ( 2.94 )	9.61794630563724e-23		Fisher's Exact Test	1.31087e-21	4.8109e-19
drug effect variable	19	230491	1103	56626231	1122	56857844	4.23	2.69	6.66	是	4.23	46.1	2.69	6.66	是	4.18	2.65	是	2.06	1.2	是								4.23 ( 2.69 - 6.66 )	4.23 ( 46.1 )	4.18 ( 2.65 )	2.06 ( 1.2 )	3.24245995872309e-07		Fisher's Exact Test	1.9876e-06	0.00162188
slow response to stimuli	19	230491	1158	56626176	1177	56857844	4.03	2.56	6.34	是	4.03	42.6	2.56	6.34	是	3.98	2.53	是	1.99	1.14	是	neurological disorders nec	神经类疾病（不另分类）	neurological signs and symptoms nec	神经学症状和体征（不另分类）	nervous system disorders	各类神经系统疾病	刺激反应慢	4.03 ( 2.56 - 6.34 )	4.03 ( 42.6 )	3.98 ( 2.53 )	1.99 ( 1.14 )	6.57597668439245e-07		Fisher's Exact Test	3.90099e-06	0.0032893
bladder dilatation	19	230491	1004	56626330	1023	56857844	4.65	2.95	7.32	是	4.65	53.41	2.95	7.32	是	4.58	2.91	是	2.2	1.31	是	bladder and bladder neck disorders (excl calculi)	膀胱及膀胱颈疾病（不包括结石）	bladder disorders nec	各种膀胱疾病（不另分类）	renal and urinary disorders	肾脏及泌尿系统疾病	膀胱扩张	4.65 ( 2.95 - 7.32 )	4.65 ( 53.41 )	4.58 ( 2.91 )	2.2 ( 1.31 )	8.05419664185661e-08		Fisher's Exact Test	5.26629e-07	0.000402871
allodynia	19	230491	835	56626499	854	56857844	5.59	3.55	8.81	是	5.59	70.01	3.55	8.81	是	5.49	3.48	是	2.46	1.51	是	neurological disorders nec	神经类疾病（不另分类）	sensory abnormalities nec	各种感觉异常（不另分类）	nervous system disorders	各类神经系统疾病	痛觉异常	5.59 ( 3.55 - 8.81 )	5.59 ( 70.01 )	5.49 ( 3.48 )	2.46 ( 1.51 )	4.80570770607784e-09		Fisher's Exact Test	3.42424e-08	2.40381e-05
postmortem blood drug level increased	19	230491	294	56627040	313	56857844	15.88	9.98	25.25	是	15.88	248.77	9.98	25.25	是	14.97	9.41	是	3.9	2.47	是	toxicology and therapeutic drug monitoring	毒理学及治疗药物监测	toxicology laboratory analyses	各种毒理学实验室分析	investigations	各类检查	死后血药浓度升高	15.88 ( 9.98 - 25.25 )	15.88 ( 248.77 )	14.97 ( 9.41 )	3.9 ( 2.47 )	1.39953442020078e-16		Fisher's Exact Test	1.53519e-15	7.00047e-13
acute chest syndrome	19	230491	791	56626543	810	56857844	5.9	3.74	9.3	是	5.9	75.52	3.74	9.3	是	5.79	3.67	是	2.53	1.57	是	pulmonary vascular disorders	肺血管类疾病	vascular pulmonary disorders nec	血管性肺疾病（不另分类）	respiratory, thoracic and mediastinal disorders	呼吸系统、胸及纵隔疾病	急性胸腔综合征	5.9 ( 3.74 - 9.3 )	5.9 ( 75.52 )	5.79 ( 3.67 )	2.53 ( 1.57 )	2.05845475562186e-09		Fisher's Exact Test	1.50312e-08	1.02964e-05
delusion of parasitosis	19	230491	91	56627243	110	56857844	51.3	31.29	84.1	是	51.29	775.09	31.29	84.09	是	42.61	25.99	是	5.41	3.08	是	disturbances in thinking and perception	思维及感知紊乱	delusional symptoms	妄想综合征	psychiatric disorders	精神病类	寄生虫妄想	51.3 ( 31.29 - 84.1 )	51.29 ( 775.09 )	42.61 ( 25.99 )	5.41 ( 3.08 )	2.41094416790974e-25		Fisher's Exact Test	3.5785e-24	1.20595e-21
chest wall rigidity	18	230492	7	56627327	25	56857844	631.75	263.86	1512.55	是	631.7	3173.7	263.85	1512.41	是	177.6	74.18	是	7.47	3.23	是	musculoskeletal and connective tissue disorders nec	肌肉骨骼和结缔组织疾病（不另分类）	musculoskeletal and connective tissue conditions nec	各种肌肉骨骼和结缔组织疾病（不另分类）	musculoskeletal and connective tissue disorders	各种肌肉骨骼及结缔组织疾病	胸壁强直	631.75 ( 263.86 - 1512.55 )	631.7 ( 3173.7 )	177.6 ( 74.18 )	7.47 ( 3.23 )	4.09334688602641e-38		Fisher's Exact Test	8.18997e-37	2.04749e-34
multiple drug overdose accidental	18	230492	394	56626940	412	56857844	11.22	7	18	是	11.22	160.3	7	18	是	10.78	6.72	是	3.43	2.15	是								11.22 ( 7 - 18 )	11.22 ( 160.3 )	10.78 ( 6.72 )	3.43 ( 2.15 )	2.41620717624177e-13		Fisher's Exact Test	2.25904e-12	1.20859e-09
horner's syndrome	17	230493	481	56626853	498	56857844	8.68	5.35	14.08	是	8.68	111.62	5.35	14.08	是	8.42	5.19	是	3.07	1.88	是	neuromuscular disorders	神经肌肉类疾病	autonomic nervous system disorders	植物神经系统疾病	nervous system disorders	各类神经系统疾病	霍纳综合征	8.68 ( 5.35 - 14.08 )	8.68 ( 111.62 )	8.42 ( 5.19 )	3.07 ( 1.88 )	5.21242811403266e-11		Fisher's Exact Test	4.28121e-10	2.60726e-07
product measured potency issue	17	230493	940	56626394	957	56857844	4.44	2.75	7.18	是	4.44	44.55	2.75	7.18	是	4.38	2.71	是	2.13	1.2	是	product quality, supply, distribution, manufacturing and quality system issues	产品质量、供应、经销、生产和质量系统问题	product quality issues nec	产品的各种质量问题（不另分类）	product issues	产品问题	产品测量效力问题	4.44 ( 2.75 - 7.18 )	4.44 ( 44.55 )	4.38 ( 2.71 )	2.13 ( 1.2 )	6.92264675822847e-07		Fisher's Exact Test	4.08338e-06	0.00346271
foetal exposure during delivery	17	230493	626	56626708	643	56857844	6.67	4.12	10.8	是	6.67	79.79	4.12	10.8	是	6.52	4.03	是	2.71	1.63	是	exposures, chemical injuries and poisoning	暴露、化学伤和中毒	exposures associated with pregnancy, delivery and lactation	与妊娠、分娩和泌乳有关的暴露	injury, poisoning and procedural complications	各类损伤、中毒及操作并发症	分娩过程中胎儿暴露	6.67 ( 4.12 - 10.8 )	6.67 ( 79.79 )	6.52 ( 4.03 )	2.71 ( 1.63 )	2.46157366366359e-09		Fisher's Exact Test	1.78705e-08	1.23128e-05
postmortem blood drug level abnormal	17	230493	120	56627214	137	56857844	34.8	20.94	57.84	是	34.8	488.87	20.94	57.83	是	30.61	18.42	是	4.94	2.81	是	toxicology and therapeutic drug monitoring	毒理学及治疗药物监测	toxicology laboratory analyses	各种毒理学实验室分析	investigations	各类检查	死后血药浓度异常	34.8 ( 20.94 - 57.84 )	34.8 ( 488.87 )	30.61 ( 18.42 )	4.94 ( 2.81 )	2.87005457076012e-20		Fisher's Exact Test	3.66225e-19	1.4356e-16
pneumonitis aspiration	17	230493	218	56627116	235	56857844	19.16	11.7	31.38	是	19.16	271.39	11.69	31.38	是	17.84	10.89	是	4.16	2.5	是	lower respiratory tract disorders (excl obstruction and infection)	下呼吸道疾病（阻塞和感染除外）	lower respiratory tract inflammatory and immunologic conditions	下呼吸道炎症和免疫病症	respiratory, thoracic and mediastinal disorders	呼吸系统、胸及纵隔疾病	吸入性肺部炎症	19.16 ( 11.7 - 31.38 )	19.16 ( 271.39 )	17.84 ( 10.89 )	4.16 ( 2.5 )	2.95794950258276e-16		Fisher's Exact Test	3.17504e-15	1.47957e-12
narcotic bowel syndrome	16	230494	136	56627198	152	56857844	28.9	17.22	48.52	是	28.9	385.61	17.22	48.52	是	25.96	15.47	是	4.7	2.65	是	gastrointestinal motility and defaecation conditions	胃肠运动及排便状况	non-mechanical ileus	非机械性肠梗阻	gastrointestinal disorders	胃肠系统疾病	麻醉剂性肠综合征	28.9 ( 17.22 - 48.52 )	28.9 ( 385.61 )	25.96 ( 15.47 )	4.7 ( 2.65 )	5.42392839751447e-18		Fisher's Exact Test	6.38364e-17	2.71305e-14
hypogonadism	15	230495	933	56626401	948	56857844	3.95	2.37	6.58	是	3.95	32.52	2.37	6.58	是	3.9	2.34	是	1.96	1	是	endocrine disorders of gonadal function	性腺内分泌功能异常	endocrine abnormalities of gonadal function nec	性腺内分泌功能异常（不另分类）	endocrine disorders	内分泌系统疾病	性腺机能减退症	3.95 ( 2.37 - 6.58 )	3.95 ( 32.52 )	3.9 ( 2.34 )	1.96 ( 1 )	1.18835176331961e-05		Fisher's Exact Test	6.02854e-05	0.0594414
hepatic congestion	15	230495	907	56626427	922	56857844	4.06	2.44	6.77	是	4.06	34.07	2.44	6.77	是	4.01	2.41	是	2	1.03	是								4.06 ( 2.44 - 6.77 )	4.06 ( 34.07 )	4.01 ( 2.41 )	2 ( 1.03 )	8.60379189092277e-06		Fisher's Exact Test	4.43672e-05	0.0430362
intestinal pseudo-obstruction	15	230495	735	56626599	750	56857844	5.01	3.01	8.36	是	5.01	47.23	3.01	8.36	是	4.93	2.96	是	2.3	1.25	是	gastrointestinal motility and defaecation conditions	胃肠运动及排便状况	gastrointestinal atonic and hypomotility disorders nec	各种胃肠道弛缓和动力不足性疾病（不另分类）	gastrointestinal disorders	胃肠系统疾病	假性肠梗阻	5.01 ( 3.01 - 8.36 )	5.01 ( 47.23 )	4.93 ( 2.96 )	2.3 ( 1.25 )	7.21851264850025e-07		Fisher's Exact Test	4.24788e-06	0.0036107
arachnoiditis	14	230496	625	56626709	639	56857844	5.5	3.24	9.35	是	5.5	50.45	3.24	9.35	是	5.4	3.18	是	2.43	1.31	是	central nervous system infections and inflammations	中枢神经系统感染及炎症	central nervous system inflammatory disorders nec	中枢神经系统各种炎症（不另分类）	nervous system disorders	各类神经系统疾病	蛛网膜炎	5.5 ( 3.24 - 9.35 )	5.5 ( 50.45 )	5.4 ( 3.18 )	2.43 ( 1.31 )	5.77749607047682e-07		Fisher's Exact Test	3.45682e-06	0.0028899
glassy eyes	14	230496	624	56626710	638	56857844	5.51	3.25	9.36	是	5.51	50.57	3.25	9.36	是	5.41	3.19	是	2.44	1.31	是	general system disorders nec	全身系统疾病（不另分类）	general signs and symptoms nec	一般症状和体征（不另分类）	general disorders and administration site conditions	全身性疾病及给药部位各种反应	目光呆滞	5.51 ( 3.25 - 9.36 )	5.51 ( 50.57 )	5.41 ( 3.19 )	2.44 ( 1.31 )	5.6721170501048e-07		Fisher's Exact Test	3.40191e-06	0.00283719
analgesic drug level decreased	14	230496	29	56627305	43	56857844	118.6	62.67	224.45	是	118.6	1100.95	62.67	224.43	是	80.31	42.44	是	6.33	2.81	是	toxicology and therapeutic drug monitoring	毒理学及治疗药物监测	therapeutic drug monitoring analyses	各种治疗药物监测分析	investigations	各类检查	镇痛药水平降低	118.6 ( 62.67 - 224.45 )	118.6 ( 1100.95 )	80.31 ( 42.44 )	6.33 ( 2.81 )	2.2745102453838e-23		Fisher's Exact Test	3.18686e-22	1.13771e-19
application site pustules	13	230497	337	56626997	350	56857844	9.48	5.45	16.49	是	9.48	94.91	5.45	16.49	是	9.16	5.26	是	3.2	1.74	是	infections - pathogen unspecified	感染 - 未指明病原	skin structures and soft tissue infections	皮肤结构和软组织感染	infections and infestations	感染及侵染类疾病	外用药部位脓疮	9.48 ( 5.45 - 16.49 )	9.48 ( 94.91 )	9.16 ( 5.26 )	3.2 ( 1.74 )	3.4127292415217e-09		Fisher's Exact Test	2.45265e-08	1.70705e-05
head and neck cancer	13	230497	630	56626704	643	56857844	5.07	2.93	8.78	是	5.07	41.61	2.93	8.78	是	4.99	2.88	是	2.32	1.18	是	miscellaneous and site unspecified neoplasms malignant and unspecified	其他肿瘤、部位不明恶性肿瘤及性质不明肿瘤	neoplasms malignant site unspecified nec	部位不确定的恶性肿瘤（不另分类）	neoplasms benign, malignant and unspecified (incl cysts and polyps)	良性、恶性及性质不明的肿瘤（包括囊状和息肉状）	头颈癌	5.07 ( 2.93 - 8.78 )	5.07 ( 41.61 )	4.99 ( 2.88 )	2.32 ( 1.18 )	3.44360504485931e-06		Fisher's Exact Test	1.85413e-05	0.0172249
foetal heart rate deceleration abnormality	13	230497	617	56626717	630	56857844	5.18	2.99	8.97	是	5.18	42.9	2.99	8.96	是	5.09	2.94	是	2.35	1.2	是	cardiac arrhythmias	心律失常类疾病	rate and rhythm disorders nec	心率和节律异常（不另分类）	cardiac disorders	心脏器官疾病	胎心率减速异常	5.18 ( 2.99 - 8.97 )	5.18 ( 42.9 )	5.09 ( 2.94 )	2.35 ( 1.2 )	2.76434746618377e-06		Fisher's Exact Test	1.5046e-05	0.0138273
septic embolus	13	230497	762	56626572	775	56857844	4.19	2.42	7.25	是	4.19	31.06	2.42	7.25	是	4.14	2.39	是	2.05	0.98	是	infections - pathogen unspecified	感染 - 未指明病原	sepsis, bacteraemia, viraemia and fungaemia nec	脓毒症、菌血症、病毒血症和真菌血症（不另分类）	infections and infestations	感染及侵染类疾病	脓毒性栓子	4.19 ( 2.42 - 7.25 )	4.19 ( 31.06 )	4.14 ( 2.39 )	2.05 ( 0.98 )	2.44057189823563e-05		Fisher's Exact Test	0.000119919	0.122077
counterfeit drug administered	13	230497	329	56627005	342	56857844	9.71	5.58	16.9	是	9.71	97.67	5.58	16.9	是	9.38	5.39	是	3.23	1.76	是								9.71 ( 5.58 - 16.9 )	9.71 ( 97.67 )	9.38 ( 5.39 )	3.23 ( 1.76 )	2.58969699471069e-09		Fisher's Exact Test	1.86922e-08	1.29537e-05
carcinoid crisis	13	230497	204	56627130	217	56857844	15.66	8.94	27.43	是	15.65	167.66	8.94	27.42	是	14.78	8.44	是	3.89	2.1	是	neoplastic and ectopic endocrinopathies	肿瘤性及异位内分泌病	ectopic endocrine disorders	各种异位内分泌疾病	endocrine disorders	内分泌系统疾病	类癌危象	15.66 ( 8.94 - 27.43 )	15.65 ( 167.66 )	14.78 ( 8.44 )	3.89 ( 2.1 )	9.76316997739727e-12		Fisher's Exact Test	8.44903e-11	4.88354e-08
analgesic drug level above therapeutic	13	230497	123	56627211	136	56857844	25.97	14.66	45.99	是	25.96	282.21	14.66	45.98	是	23.58	13.31	是	4.56	2.36	是	toxicology and therapeutic drug monitoring	毒理学及治疗药物监测	therapeutic drug monitoring analyses	各种治疗药物监测分析	investigations	各类检查	镇痛药水平高于治疗量	25.97 ( 14.66 - 45.99 )	25.96 ( 282.21 )	23.58 ( 13.31 )	4.56 ( 2.36 )	2.43201826854267e-14		Fisher's Exact Test	2.35755e-13	1.2165e-10
victim of homicide	13	230497	472	56626862	485	56857844	6.77	3.9	11.74	是	6.77	62.17	3.9	11.74	是	6.61	3.81	是	2.72	1.45	是	legal issues	各类法律问题	crime victims	各种犯罪受害者	social circumstances	社会环境	凶杀案受害者	6.77 ( 3.9 - 11.74 )	6.77 ( 62.17 )	6.61 ( 3.81 )	2.72 ( 1.45 )	1.52456148964612e-07		Fisher's Exact Test	9.71447e-07	0.000762586
postmortem blood drug level	13	230497	41	56627293	54	56857844	77.9	41.74	145.37	是	77.89	749.21	41.74	145.36	是	59.38	31.82	是	5.89	2.65	是	toxicology and therapeutic drug monitoring	毒理学及治疗药物监测	toxicology laboratory analyses	各种毒理学实验室分析	investigations	各类检查	死后血药浓度	77.9 ( 41.74 - 145.37 )	77.89 ( 749.21 )	59.38 ( 31.82 )	5.89 ( 2.65 )	7.58622607032227e-20		Fisher's Exact Test	9.53425e-19	3.79463e-16
blood ethanol increased	13	230497	194	56627140	207	56857844	16.46	9.39	28.87	是	16.46	176.94	9.39	28.86	是	15.49	8.83	是	3.95	2.13	是	toxicology and therapeutic drug monitoring	毒理学及治疗药物监测	toxicology laboratory analyses	各种毒理学实验室分析	investigations	各类检查	血乙醇升高	16.46 ( 9.39 - 28.87 )	16.46 ( 176.94 )	15.49 ( 8.83 )	3.95 ( 2.13 )	5.39126200666502e-12		Fisher's Exact Test	4.74773e-11	2.69671e-08
discoloured vomit	12	230498	790	56626544	802	56857844	3.73	2.11	6.6	是	3.73	23.64	2.11	6.6	是	3.69	2.09	是	1.88	0.8	是	gastrointestinal signs and symptoms	胃肠道系统症状和体征	nausea and vomiting symptoms	恶心和呕吐症状	gastrointestinal disorders	胃肠系统疾病	呕吐物变色	3.73 ( 2.11 - 6.6 )	3.73 ( 23.64 )	3.69 ( 2.09 )	1.88 ( 0.8 )	0.00014292836089929		Fisher's Exact Test	0.000631004	0.714928
endotracheal intubation complication	12	230498	540	56626794	552	56857844	5.46	3.08	9.67	是	5.46	42.76	3.08	9.67	是	5.36	3.03	是	2.42	1.19	是	procedural related injuries and complications nec	操作相关伤害与并发症（不另分类）	respiratory tract and thoracic cavity procedural complications	呼吸道和胸腔操作并发症	injury, poisoning and procedural complications	各类损伤、中毒及操作并发症	气管插管并发症	5.46 ( 3.08 - 9.67 )	5.46 ( 42.76 )	5.36 ( 3.03 )	2.42 ( 1.19 )	3.90704260709693e-06		Fisher's Exact Test	2.09464e-05	0.019543
intestinal functional disorder	12	230498	600	56626734	612	56857844	4.91	2.77	8.7	是	4.91	36.67	2.77	8.7	是	4.84	2.73	是	2.27	1.09	是								4.91 ( 2.77 - 8.7 )	4.91 ( 36.67 )	4.84 ( 2.73 )	2.27 ( 1.09 )	1.09267156724097e-05		Fisher's Exact Test	5.56573e-05	0.0546554
hypercapnic coma	11	230499	121	56627213	132	56857844	22.33	12.05	41.4	是	22.33	205.47	12.05	41.4	是	20.56	11.09	是	4.36	2.09	是	neurological disorders nec	神经类疾病（不另分类）	coma states	昏迷状态	nervous system disorders	各类神经系统疾病	高碳酸血症昏迷	22.33 ( 12.05 - 41.4 )	22.33 ( 205.47 )	20.56 ( 11.09 )	4.36 ( 2.09 )	1.07315223793417e-11		Fisher's Exact Test	9.271e-11	5.36791e-08
drug effect prolonged	11	230499	534	56626800	545	56857844	5.06	2.79	9.19	是	5.06	35.12	2.79	9.19	是	4.98	2.74	是	2.32	1.06	是								5.06 ( 2.79 - 9.19 )	5.06 ( 35.12 )	4.98 ( 2.74 )	2.32 ( 1.06 )	1.92765542884404e-05		Fisher's Exact Test	9.54667e-05	0.0964213
anion gap abnormal	11	230499	239	56627095	250	56857844	11.31	6.18	20.69	是	11.31	98.8	6.18	20.69	是	10.85	5.93	是	3.44	1.72	是	metabolic, nutritional and blood gas investigations	代谢、营养和血气检查	blood gas and acid base analyses	血气和酸碱分析	investigations	各类检查	阴离子间隙异常	11.31 ( 6.18 - 20.69 )	11.31 ( 98.8 )	10.85 ( 5.93 )	3.44 ( 1.72 )	9.569145550483e-09		Fisher's Exact Test	6.66642e-08	4.78649e-05
exposure to extreme temperature	11	230499	143	56627191	154	56857844	18.9	10.23	34.89	是	18.9	173.13	10.23	34.89	是	17.62	9.54	是	4.14	2.02	是	exposures, chemical injuries and poisoning	暴露、化学伤和中毒	non-occupational environmental exposures	非职业性环境暴露	injury, poisoning and procedural complications	各类损伤、中毒及操作并发症	暴露于极端温度	18.9 ( 10.23 - 34.89 )	18.9 ( 173.13 )	17.62 ( 9.54 )	4.14 ( 2.02 )	5.73890664204213e-11		Fisher's Exact Test	4.68287e-10	2.8706e-07
tachyphylaxis	11	230499	320	56627014	331	56857844	8.44	4.63	15.4	是	8.44	69.79	4.63	15.4	是	8.2	4.49	是	3.04	1.51	是	therapeutic and nontherapeutic effects (excl toxicity)	治疗性及非治疗性反应类（不包括毒性）	therapeutic and nontherapeutic responses	各种治疗和非治疗反应	general disorders and administration site conditions	全身性疾病及给药部位各种反应	快速抗药反应	8.44 ( 4.63 - 15.4 )	8.44 ( 69.79 )	8.2 ( 4.49 )	3.04 ( 1.51 )	1.64311169023806e-07		Fisher's Exact Test	1.04433e-06	0.000821884
airway complication of anaesthesia	11	230499	220	56627114	231	56857844	12.28	6.7	22.51	是	12.28	108.58	6.7	22.51	是	11.75	6.41	是	3.55	1.77	是	procedural related injuries and complications nec	操作相关伤害与并发症（不另分类）	anaesthetic and allied procedural complications	麻醉和应用手术操作并发症	injury, poisoning and procedural complications	各类损伤、中毒及操作并发症	麻醉剂气道并发症	12.28 ( 6.7 - 22.51 )	12.28 ( 108.58 )	11.75 ( 6.41 )	3.55 ( 1.77 )	4.22372880123821e-09		Fisher's Exact Test	3.0268e-08	2.11271e-05
airway peak pressure increased	11	230499	128	56627206	139	56857844	21.11	11.4	39.08	是	21.11	194.07	11.4	39.08	是	19.52	10.54	是	4.29	2.07	是	respiratory and pulmonary investigations (excl blood gases)	呼吸系统及肺部检查类（不包括血气）	respiratory and pulmonary function diagnostic procedures	各项呼吸和肺功能诊断检查	investigations	各类检查	气道峰压升高	21.11 ( 11.4 - 39.08 )	21.11 ( 194.07 )	19.52 ( 10.54 )	4.29 ( 2.07 )	1.88731118847953e-11		Fisher's Exact Test	1.60277e-10	9.44033e-08
adulterated product	11	230499	147	56627187	158	56857844	18.38	9.96	33.92	是	18.38	168.22	9.96	33.92	是	17.17	9.31	是	4.1	2	是	product quality, supply, distribution, manufacturing and quality system issues	产品质量、供应、经销、生产和质量系统问题	product quality issues nec	产品的各种质量问题（不另分类）	product issues	产品问题	掺假产品	18.38 ( 9.96 - 33.92 )	18.38 ( 168.22 )	17.17 ( 9.31 )	4.1 ( 2 )	7.56831498041887e-11		Fisher's Exact Test	6.12568e-10	3.78567e-07
postoperative ileus	11	230499	513	56626821	524	56857844	5.27	2.9	9.57	是	5.27	37.23	2.9	9.57	是	5.18	2.85	是	2.37	1.1	是	procedural related injuries and complications nec	操作相关伤害与并发症（不另分类）	gastrointestinal and hepatobiliary procedural complications	胃肠道和肝胆操作并发症	injury, poisoning and procedural complications	各类损伤、中毒及操作并发症	手术后肠梗阻	5.27 ( 2.9 - 9.57 )	5.27 ( 37.23 )	5.18 ( 2.85 )	2.37 ( 1.1 )	1.34573041851709e-05		Fisher's Exact Test	6.7516e-05	0.0673134
anoxia	10	230500	313	56627021	323	56857844	7.85	4.18	14.73	是	7.85	57.91	4.18	14.73	是	7.64	4.07	是	2.93	1.36	是	respiratory disorders nec	呼吸系统疾病（不另分类）	conditions associated with abnormal gas exchange	与气体交换异常相关的病症	respiratory, thoracic and mediastinal disorders	呼吸系统、胸及纵隔疾病	无氧症	7.85 ( 4.18 - 14.73 )	7.85 ( 57.91 )	7.64 ( 4.07 )	2.93 ( 1.36 )	1.12386588153315e-06		Fisher's Exact Test	6.47647e-06	0.00562158
anaesthetic complication neurological	10	230500	580	56626754	590	56857844	4.24	2.27	7.91	是	4.24	24.3	2.27	7.91	是	4.18	2.24	是	2.06	0.82	是	procedural related injuries and complications nec	操作相关伤害与并发症（不另分类）	anaesthetic and allied procedural complications	麻醉和应用手术操作并发症	injury, poisoning and procedural complications	各类损伤、中毒及操作并发症	麻醉剂神经并发症	4.24 ( 2.27 - 7.91 )	4.24 ( 24.3 )	4.18 ( 2.24 )	2.06 ( 0.82 )	0.000187729122647301		Fisher's Exact Test	0.000808108	0.939021
foreign body aspiration	10	230500	647	56626687	657	56857844	3.8	2.03	7.09	是	3.8	20.29	2.03	7.09	是	3.75	2.01	是	1.91	0.71	是	injuries nec	各种损伤（不另分类）	chest and respiratory tract injuries nec	胸部和呼吸道损伤（不另分类）	injury, poisoning and procedural complications	各类损伤、中毒及操作并发症	异物吸入	3.8 ( 2.03 - 7.09 )	3.8 ( 20.29 )	3.75 ( 2.01 )	1.91 ( 0.71 )	0.000435549863502796		Fisher's Exact Test	0.00175837	1
anterior spinal artery syndrome	10	230500	66	56627268	76	56857844	37.22	19.14	72.39	是	37.22	306.1	19.14	72.38	是	32.46	16.69	是	5.02	2.14	是	spinal cord and nerve root disorders	脊髓和神经根疾病	spinal cord and nerve root disorders nec	脊髓和神经根疾病（不另分类）	nervous system disorders	各类神经系统疾病	脊髓前动脉综合征	37.22 ( 19.14 - 72.39 )	37.22 ( 306.1 )	32.46 ( 16.69 )	5.02 ( 2.14 )	8.97372290057928e-13		Fisher's Exact Test	8.20595e-12	4.48866e-09
acute postoperative sialadenitis	10	230500	19	56627315	29	56857844	129.3	60.12	278.07	是	129.3	834.05	60.12	278.06	是	85.06	39.55	是	6.41	2.28	是	procedural related injuries and complications nec	操作相关伤害与并发症（不另分类）	anaesthetic and allied procedural complications	麻醉和应用手术操作并发症	injury, poisoning and procedural complications	各类损伤、中毒及操作并发症	急性术后涎腺炎	129.3 ( 60.12 - 278.07 )	129.3 ( 834.05 )	85.06 ( 39.55 )	6.41 ( 2.28 )	2.23940276093526e-17		Fisher's Exact Test	2.56915e-16	1.12015e-13
coronary artery atherosclerosis	10	230500	330	56627004	340	56857844	7.44	3.97	13.97	是	7.44	54.15	3.97	13.97	是	7.25	3.87	是	2.86	1.32	是								7.44 ( 3.97 - 13.97 )	7.44 ( 54.15 )	7.25 ( 3.87 )	2.86 ( 1.32 )	1.77662907440359e-06		Fisher's Exact Test	9.98505e-06	0.0088867
application site oedema	9	230501	291	56627043	300	56857844	7.6	3.91	14.75	是	7.6	50.02	3.91	14.75	是	7.4	3.81	是	2.89	1.24	是	administration site reactions	给药部位各种反应	application site reactions	外用部位各种反应	general disorders and administration site conditions	全身性疾病及给药部位各种反应	外用药部位水肿	7.6 ( 3.91 - 14.75 )	7.6 ( 50.02 )	7.4 ( 3.81 )	2.89 ( 1.24 )	4.93635696196951e-06		Fisher's Exact Test	2.61842e-05	0.0246917
neuromuscular block prolonged	9	230501	337	56626997	346	56857844	6.56	3.38	12.72	是	6.56	41.31	3.38	12.72	是	6.42	3.31	是	2.68	1.13	是	procedural related injuries and complications nec	操作相关伤害与并发症（不另分类）	anaesthetic and allied procedural complications	麻醉和应用手术操作并发症	injury, poisoning and procedural complications	各类损伤、中毒及操作并发症	神经肌肉阻滞延长	6.56 ( 3.38 - 12.72 )	6.56 ( 41.31 )	6.42 ( 3.31 )	2.68 ( 1.13 )	1.53445871658301e-05		Fisher's Exact Test	7.66769e-05	0.0767536
application site injury	9	230501	149	56627185	158	56857844	14.84	7.57	29.08	是	14.84	109.54	7.57	29.08	是	14.05	7.17	是	3.81	1.66	是	administration site reactions	给药部位各种反应	application site reactions	外用部位各种反应	general disorders and administration site conditions	全身性疾病及给药部位各种反应	外用药部位损伤	14.84 ( 7.57 - 29.08 )	14.84 ( 109.54 )	14.05 ( 7.17 )	3.81 ( 1.66 )	2.30428014822604e-08		Fisher's Exact Test	1.56391e-07	0.00011526
pneumonitis chemical	9	230501	309	56627025	318	56857844	7.16	3.69	13.88	是	7.16	46.31	3.69	13.88	是	6.98	3.6	是	2.8	1.2	是	exposures, chemical injuries and poisoning	暴露、化学伤和中毒	chemical injuries	各种化学损伤	injury, poisoning and procedural complications	各类损伤、中毒及操作并发症	化学性肺炎	7.16 ( 3.69 - 13.88 )	7.16 ( 46.31 )	6.98 ( 3.6 )	2.8 ( 1.2 )	7.86927322386606e-06		Fisher's Exact Test	4.08745e-05	0.0393621
spinal cord infarction	9	230501	392	56626942	401	56857844	5.64	2.91	10.92	是	5.64	33.59	2.91	10.92	是	5.54	2.86	是	2.47	1	是	central nervous system vascular disorders	中枢神经系统血管疾病	central nervous system haemorrhages and cerebrovascular accidents	中枢神经系统出血和脑血管意外	nervous system disorders	各类神经系统疾病	脊髓梗死	5.64 ( 2.91 - 10.92 )	5.64 ( 33.59 )	5.54 ( 2.86 )	2.47 ( 1 )	4.81787957699908e-05		Fisher's Exact Test	0.000228433	0.24099
reversal of sedation	9	230501	10	56627324	19	56857844	221.1	89.84	544.14	是	221.09	1037.84	89.84	544.1	是	116.84	47.48	是	6.87	2.09	是	therapeutic procedures and supportive care nec	治疗类操作和支持性护理（不另分类）	anaesthesia and allied procedures	麻醉和联合操作	surgical and medical procedures	各种手术及医疗操作	镇静作用逆转	221.1 ( 89.84 - 544.14 )	221.09 ( 1037.84 )	116.84 ( 47.48 )	6.87 ( 2.09 )	2.63465346699716e-17		Fisher's Exact Test	3.0088e-16	1.31785e-13
spleen congestion	9	230501	172	56627162	181	56857844	12.85	6.58	25.13	是	12.85	93.5	6.58	25.13	是	12.26	6.27	是	3.62	1.59	是	spleen, lymphatic and reticuloendothelial system disorders	脾、淋巴及网状内皮系统疾病	spleen disorders	各种脾病	blood and lymphatic system disorders	血液及淋巴系统疾病	脾淤血	12.85 ( 6.58 - 25.13 )	12.85 ( 93.5 )	12.26 ( 6.27 )	3.62 ( 1.59 )	7.42089385070404e-08		Fisher's Exact Test	4.8713e-07	0.000371193
expressive language disorder	9	230501	269	56627065	278	56857844	8.22	4.23	15.97	是	8.22	55.22	4.23	15.97	是	7.99	4.11	是	3	1.3	是								8.22 ( 4.23 - 15.97 )	8.22 ( 55.22 )	7.99 ( 4.11 )	3 ( 1.3 )	2.66713464444514e-06		Fisher's Exact Test	1.45485e-05	0.013341
feeling hot and cold	9	230501	244	56627090	253	56857844	9.06	4.66	17.63	是	9.06	62.25	4.66	17.62	是	8.77	4.51	是	3.13	1.37	是								9.06 ( 4.66 - 17.63 )	9.06 ( 62.25 )	8.77 ( 4.51 )	3.13 ( 1.37 )	1.23404236525415e-06		Fisher's Exact Test	7.08689e-06	0.00617268
therapy regimen changed	9	230501	398	56626936	407	56857844	5.56	2.87	10.76	是	5.56	32.87	2.87	10.76	是	5.45	2.82	是	2.45	0.99	是								5.56 ( 2.87 - 10.76 )	5.56 ( 32.87 )	5.45 ( 2.82 )	2.45 ( 0.99 )	5.39659486745704e-05		Fisher's Exact Test	0.000253939	0.269938
alveolar proteinosis	9	230501	493	56626841	502	56857844	4.48	2.32	8.67	是	4.48	23.93	2.32	8.67	是	4.42	2.29	是	2.14	0.8	是	lower respiratory tract disorders (excl obstruction and infection)	下呼吸道疾病（阻塞和感染除外）	parenchymal lung disorders nec	实质性肺疾病（不另分类）	respiratory, thoracic and mediastinal disorders	呼吸系统、胸及纵隔疾病	肺泡蛋白沉积症	4.48 ( 2.32 - 8.67 )	4.48 ( 23.93 )	4.42 ( 2.29 )	2.14 ( 0.8 )	0.000257913407735363		Fisher's Exact Test	0.00108319	1
sweat gland disorder	8	230502	409	56626925	417	56857844	4.81	2.39	9.67	是	4.81	23.64	2.39	9.67	是	4.73	2.35	是	2.24	0.77	是	skin appendage conditions	皮肤附属物各种状况	apocrine and eccrine gland disorders	顶浆分泌腺和小汗腺疾病	skin and subcutaneous tissue disorders	皮肤及皮下组织类疾病	汗腺疾病	4.81 ( 2.39 - 9.67 )	4.81 ( 23.64 )	4.73 ( 2.35 )	2.24 ( 0.77 )	0.000358546162698703		Fisher's Exact Test	0.00146763	1
mean arterial pressure decreased	8	230502	233	56627101	241	56857844	8.43	4.17	17.07	是	8.43	50.69	4.17	17.07	是	8.19	4.05	是	3.03	1.2	是	cardiac and vascular investigations (excl enzyme tests)	心血管检查（不包括酶检测）	vascular tests nec (incl blood pressure)	各种血管检查（不另分类）（包括血压）	investigations	各类检查	平均动脉压降低	8.43 ( 4.17 - 17.07 )	8.43 ( 50.69 )	8.19 ( 4.05 )	3.03 ( 1.2 )	7.93360844929027e-06		Fisher's Exact Test	4.11659e-05	0.0396839
therapeutic agent urine negative	8	230502	17	56627317	25	56857844	115.61	49.89	267.89	是	115.61	618.06	49.89	267.87	是	78.93	34.06	是	6.3	1.91	是	renal and urinary tract investigations and urinalyses	肾脏、泌尿道检查及尿液分析	urinalysis nec	各种尿分析（不另分类）	investigations	各类检查	治疗剂尿阴性	115.61 ( 49.89 - 267.89 )	115.61 ( 618.06 )	78.93 ( 34.06 )	6.3 ( 1.91 )	7.42259359792694e-14		Fisher's Exact Test	7.03178e-13	3.71278e-10
intervertebral disc injury	8	230502	440	56626894	448	56857844	4.47	2.22	8.99	是	4.47	21.14	2.22	8.99	是	4.4	2.19	是	2.14	0.7	是	bone and joint injuries	骨骼及关节损伤	spinal fractures and dislocations	脊柱骨折和脱臼	injury, poisoning and procedural complications	各类损伤、中毒及操作并发症	椎间盘损伤	4.47 ( 2.22 - 8.99 )	4.47 ( 21.14 )	4.4 ( 2.19 )	2.14 ( 0.7 )	0.000573029310868876		Fisher's Exact Test	0.00227484	1
myocardial depression	8	230502	196	56627138	204	56857844	10.03	4.94	20.33	是	10.03	62.46	4.94	20.33	是	9.67	4.77	是	3.27	1.31	是	myocardial disorders	心肌类疾病	myocardial disorders nec	各种心肌疾病（不另分类）	cardiac disorders	心脏器官疾病	心肌抑制	10.03 ( 4.94 - 20.33 )	10.03 ( 62.46 )	9.67 ( 4.77 )	3.27 ( 1.31 )	2.33573371475047e-06		Fisher's Exact Test	1.28388e-05	0.0116833
phantom pain	8	230502	237	56627097	245	56857844	8.29	4.1	16.78	是	8.29	49.63	4.1	16.77	是	8.05	3.98	是	3.01	1.19	是								8.29 ( 4.1 - 16.78 )	8.29 ( 49.63 )	8.05 ( 3.98 )	3.01 ( 1.19 )	8.93931402595003e-06		Fisher's Exact Test	4.59552e-05	0.0447144
trigemino-cardiac reflex	8	230502	59	56627275	67	56857844	33.31	15.92	69.71	是	33.31	220.78	15.92	69.71	是	29.45	14.07	是	4.88	1.8	是	neurological disorders nec	神经类疾病（不另分类）	neurological signs and symptoms nec	神经学症状和体征（不另分类）	nervous system disorders	各类神经系统疾病	三叉神经心脏反射	33.31 ( 15.92 - 69.71 )	33.31 ( 220.78 )	29.45 ( 14.07 )	4.88 ( 1.8 )	3.84740607711273e-10		Fisher's Exact Test	2.96529e-09	1.92447e-06
suspected product tampering	8	230502	448	56626886	456	56857844	4.39	2.18	8.83	是	4.39	20.55	2.18	8.83	是	4.33	2.15	是	2.11	0.69	是	product quality, supply, distribution, manufacturing and quality system issues	产品质量、供应、经销、生产和质量系统问题	product quality issues nec	产品的各种质量问题（不另分类）	product issues	产品问题	疑似产品篡改	4.39 ( 2.18 - 8.83 )	4.39 ( 20.55 )	4.33 ( 2.15 )	2.11 ( 0.69 )	0.00064253596251639		Fisher's Exact Test	0.0025267	1
unwanted awareness during anaesthesia	8	230502	307	56627027	315	56857844	6.4	3.17	12.92	是	6.4	35.54	3.17	12.92	是	6.26	3.1	是	2.65	1	是	procedural related injuries and complications nec	操作相关伤害与并发症（不另分类）	anaesthetic and allied procedural complications	麻醉和应用手术操作并发症	injury, poisoning and procedural complications	各类损伤、中毒及操作并发症	麻醉期间意外知晓	6.4 ( 3.17 - 12.92 )	6.4 ( 35.54 )	6.26 ( 3.1 )	2.65 ( 1 )	5.33834360620115e-05		Fisher's Exact Test	0.000251435	0.267024
posturing	8	230502	480	56626854	488	56857844	4.09	2.04	8.23	是	4.09	18.4	2.04	8.23	是	4.04	2.01	是	2.02	0.62	是	changes in physical activity	体力活动变化	stereotypies and automatisms	刻板症和自动症	psychiatric disorders	精神病类	故作姿态	4.09 ( 2.04 - 8.23 )	4.09 ( 18.4 )	4.04 ( 2.01 )	2.02 ( 0.62 )	0.000991611733907349		Fisher's Exact Test	0.00374343	1
bone neoplasm malignant	8	230502	396	56626938	404	56857844	4.96	2.46	9.99	是	4.96	24.81	2.46	9.99	是	4.88	2.43	是	2.29	0.8	是								4.96 ( 2.46 - 9.99 )	4.96 ( 24.81 )	4.88 ( 2.43 )	2.29 ( 0.8 )	0.00029075141897706		Fisher's Exact Test	0.00120792	1
environmental exposure	7	230503	198	56627136	205	56857844	8.69	4.09	18.46	是	8.68	45.98	4.09	18.46	是	8.42	3.96	是	3.07	1.08	是	exposures, chemical injuries and poisoning	暴露、化学伤和中毒	non-occupational environmental exposures	非职业性环境暴露	injury, poisoning and procedural complications	各类损伤、中毒及操作并发症	环境暴露	8.69 ( 4.09 - 18.46 )	8.68 ( 45.98 )	8.42 ( 3.96 )	3.07 ( 1.08 )	2.4340894116684e-05		Fisher's Exact Test	0.000119718	0.121753
ureteric cancer	7	230503	375	56626959	382	56857844	4.59	2.17	9.69	是	4.59	19.27	2.17	9.69	是	4.52	2.14	是	2.18	0.62	是	renal and urinary tract neoplasms malignant and unspecified	肾脏和泌尿道恶性及性质不明的肿瘤	renal pelvis and ureter neoplasms malignant	恶性肾盂和输尿管肿瘤	neoplasms benign, malignant and unspecified (incl cysts and polyps)	良性、恶性及性质不明的肿瘤（包括囊状和息肉状）	输尿管癌	4.59 ( 2.17 - 9.69 )	4.59 ( 19.27 )	4.52 ( 2.14 )	2.18 ( 0.62 )	0.00107433222577457		Fisher's Exact Test	0.00402834	1
device colour issue	7	230503	347	56626987	354	56857844	4.96	2.35	10.47	是	4.96	21.67	2.35	10.47	是	4.88	2.31	是	2.29	0.68	是	device issues	器械问题类	device physical property and chemical issues	各种器械物理属性与化学问题	product issues	产品问题	装置颜色问题	4.96 ( 2.35 - 10.47 )	4.96 ( 21.67 )	4.88 ( 2.31 )	2.29 ( 0.68 )	0.000691883950534042		Fisher's Exact Test	0.00269743	1
dreamy state	7	230503	300	56627034	307	56857844	5.73	2.71	12.13	是	5.73	26.72	2.71	12.13	是	5.62	2.66	是	2.49	0.8	是	seizures (incl subtypes)	癫痫发作（包括各种亚型）	partial complex seizures	复杂性癫痫小发作	nervous system disorders	各类神经系统疾病	梦样状态	5.73 ( 2.71 - 12.13 )	5.73 ( 26.72 )	5.62 ( 2.66 )	2.49 ( 0.8 )	0.000297886946530289		Fisher's Exact Test	0.00123347	1
carbon monoxide poisoning	7	230503	395	56626939	402	56857844	4.35	2.06	9.19	是	4.35	17.77	2.06	9.19	是	4.3	2.03	是	2.1	0.57	是	exposures, chemical injuries and poisoning	暴露、化学伤和中毒	poisoning and toxicity	中毒与毒性	injury, poisoning and procedural complications	各类损伤、中毒及操作并发症	一氧化碳中毒	4.35 ( 2.06 - 9.19 )	4.35 ( 17.77 )	4.3 ( 2.03 )	2.1 ( 0.57 )	0.00143671121629156		Fisher's Exact Test	0.00527955	1
uterine hypertonus	7	230503	244	56627090	251	56857844	7.05	3.32	14.94	是	7.05	35.31	3.32	14.94	是	6.88	3.24	是	2.78	0.95	是	maternal complications of labour and delivery	产妇临产及分娩并发症	maternal complications of labour nec	产妇生产并发症（不另分类）	pregnancy, puerperium and perinatal conditions	妊娠期、产褥期及围产期状况	子宫张力过高	7.05 ( 3.32 - 14.94 )	7.05 ( 35.31 )	6.88 ( 3.24 )	2.78 ( 0.95 )	8.71054622737532e-05		Fisher's Exact Test	0.000397901	0.435702
postoperative delirium	7	230503	145	56627189	152	56857844	11.86	5.55	25.32	是	11.86	66.4	5.55	25.32	是	11.36	5.32	是	3.51	1.26	是	procedural related injuries and complications nec	操作相关伤害与并发症（不另分类）	neurological and psychiatric procedural complications	神经学和精神病学操作并发症	injury, poisoning and procedural complications	各类损伤、中毒及操作并发症	术后谵妄	11.86 ( 5.55 - 25.32 )	11.86 ( 66.4 )	11.36 ( 5.32 )	3.51 ( 1.26 )	3.48350390815515e-06		Fisher's Exact Test	1.8736e-05	0.0174245
autophobia	7	230503	238	56627096	245	56857844	7.23	3.41	15.32	是	7.23	36.47	3.41	15.32	是	7.05	3.32	是	2.82	0.97	是	anxiety disorders and symptoms	焦虑症及症状	fear symptoms and phobic disorders (incl social phobia)	恐惧症状和恐怖症（包括社会恐怖症）	psychiatric disorders	精神病类	自我恐惧症	7.23 ( 3.41 - 15.32 )	7.23 ( 36.47 )	7.05 ( 3.32 )	2.82 ( 0.97 )	7.49394146660592e-05		Fisher's Exact Test	0.000347081	0.374847
presbyacusis	7	230503	239	56627095	246	56857844	7.2	3.39	15.26	是	7.2	36.28	3.39	15.26	是	7.02	3.31	是	2.81	0.96	是	hearing disorders	听力障碍类疾病	hearing losses	各种听力丧失	ear and labyrinth disorders	耳及迷路类疾病	老年性聋	7.2 ( 3.39 - 15.26 )	7.2 ( 36.28 )	7.02 ( 3.31 )	2.81 ( 0.96 )	7.68646353145425e-05		Fisher's Exact Test	0.000355668	0.384477
thermophobia	7	230503	9	56627325	16	56857844	191.08	71.16	513.08	是	191.07	744.48	71.16	513.05	是	107.91	40.19	是	6.75	1.67	是	anxiety disorders and symptoms	焦虑症及症状	fear symptoms and phobic disorders (incl social phobia)	恐惧症状和恐怖症（包括社会恐怖症）	psychiatric disorders	精神病类	恐热	191.08 ( 71.16 - 513.08 )	191.07 ( 744.48 )	107.91 ( 40.19 )	6.75 ( 1.67 )	1.9943242040655e-13		Fisher's Exact Test	1.8716e-12	9.97561e-10
intensive care unit acquired weakness	7	230503	301	56627033	308	56857844	5.71	2.7	12.09	是	5.71	26.6	2.7	12.09	是	5.61	2.65	是	2.49	0.8	是	peripheral neuropathies	外周神经类疾病	acute polyneuropathies	各种急性多发性神经病	nervous system disorders	各类神经系统疾病	重症监护病房获得性衰弱	5.71 ( 2.7 - 12.09 )	5.71 ( 26.6 )	5.61 ( 2.65 )	2.49 ( 0.8 )	0.000303753396979052		Fisher's Exact Test	0.00125464	1
blood ethanol	7	230503	27	56627307	34	56857844	63.69	27.74	146.26	是	63.69	343.01	27.74	146.25	是	50.78	22.11	是	5.67	1.68	是	toxicology and therapeutic drug monitoring	毒理学及治疗药物监测	toxicology laboratory analyses	各种毒理学实验室分析	investigations	各类检查	血乙醇	63.69 ( 27.74 - 146.26 )	63.69 ( 343.01 )	50.78 ( 22.11 )	5.67 ( 1.68 )	8.79770298759823e-11		Fisher's Exact Test	7.09776e-10	4.40061e-07
chest wall pain	7	230503	251	56627083	258	56857844	6.85	3.23	14.52	是	6.85	34.03	3.23	14.52	是	6.69	3.16	是	2.74	0.93	是								6.85 ( 3.23 - 14.52 )	6.85 ( 34.03 )	6.69 ( 3.16 )	2.74 ( 0.93 )	0.000103283298479456		Fisher's Exact Test	0.000465007	0.516623
pneumothorax traumatic	7	230503	217	56627117	224	56857844	7.92	3.73	16.82	是	7.92	41.03	3.73	16.82	是	7.71	3.63	是	2.95	1.03	是	injuries nec	各种损伤（不另分类）	chest and respiratory tract injuries nec	胸部和呼吸道损伤（不另分类）	injury, poisoning and procedural complications	各类损伤、中毒及操作并发症	外伤性气胸	7.92 ( 3.73 - 16.82 )	7.92 ( 41.03 )	7.71 ( 3.63 )	2.95 ( 1.03 )	4.27258560586412e-05		Fisher's Exact Test	0.000203926	0.213715
decerebrate posture	6	230504	137	56627197	143	56857844	10.76	4.75	24.37	是	10.76	50.88	4.75	24.37	是	10.35	4.57	是	3.37	1.03	是	neurological disorders nec	神经类疾病（不另分类）	neurological signs and symptoms nec	神经学症状和体征（不另分类）	nervous system disorders	各类神经系统疾病	去大脑姿势	10.76 ( 4.75 - 24.37 )	10.76 ( 50.88 )	10.35 ( 4.57 )	3.37 ( 1.03 )	2.95016122945656e-05		Fisher's Exact Test	0.000144108	0.147567
pyomyositis	6	230504	267	56627067	273	56857844	5.52	2.46	12.4	是	5.52	21.72	2.46	12.4	是	5.42	2.41	是	2.44	0.63	是	bacterial infectious disorders	细菌感染性疾病	bacterial infections nec	各种细菌感染（不另分类）	infections and infestations	感染及侵染类疾病	脓性肌炎	5.52 ( 2.46 - 12.4 )	5.52 ( 21.72 )	5.42 ( 2.41 )	2.44 ( 0.63 )	0.000962690589698434		Fisher's Exact Test	0.00364801	1
opiates negative	6	230504	14	56627320	20	56857844	105.29	40.46	273.98	是	105.28	433.83	40.46	273.97	是	74	28.44	是	6.21	1.43	是	toxicology and therapeutic drug monitoring	毒理学及治疗药物监测	toxicology laboratory analyses	各种毒理学实验室分析	investigations	各类检查	阿片类阴性	105.29 ( 40.46 - 273.98 )	105.28 ( 433.83 )	74 ( 28.44 )	6.21 ( 1.43 )	1.63906958320343e-10		Fisher's Exact Test	1.30137e-09	8.19863e-07
dermal absorption increased	6	230504	31	56627303	37	56857844	47.55	19.84	113.97	是	47.55	229.07	19.84	113.97	是	40	16.69	是	5.32	1.41	是	epidermal and dermal conditions	表皮及真皮状况	dermal and epidermal conditions nec	各种表皮和真皮病症（不另分类）	skin and subcutaneous tissue disorders	皮肤及皮下组织类疾病	皮肤吸收增加	47.55 ( 19.84 - 113.97 )	47.55 ( 229.07 )	40 ( 16.69 )	5.32 ( 1.41 )	9.26697162593221e-09		Fisher's Exact Test	6.48299e-08	4.63534e-05
application site mass	6	230504	263	56627071	269	56857844	5.6	2.5	12.59	是	5.6	22.19	2.5	12.59	是	5.5	2.45	是	2.46	0.64	是	administration site reactions	给药部位各种反应	application site reactions	外用部位各种反应	general disorders and administration site conditions	全身性疾病及给药部位各种反应	外用药部位肿块	5.6 ( 2.5 - 12.59 )	5.6 ( 22.19 )	5.5 ( 2.45 )	2.46 ( 0.64 )	0.000892452318797365		Fisher's Exact Test	0.00340302	1
manufacturing production issue	6	230504	91	56627243	97	56857844	16.2	7.09	37	是	16.2	80.26	7.09	37	是	15.26	6.68	是	3.93	1.2	是	product quality, supply, distribution, manufacturing and quality system issues	产品质量、供应、经销、生产和质量系统问题	manufacturing production issues	各种制造生产问题	product issues	产品问题	制造生产问题	16.2 ( 7.09 - 37 )	16.2 ( 80.26 )	15.26 ( 6.68 )	3.93 ( 1.2 )	3.1995606192747e-06		Fisher's Exact Test	1.72459e-05	0.0160042
drug withdrawal maintenance therapy	6	230504	89	56627245	95	56857844	16.56	7.25	37.86	是	16.56	82.19	7.25	37.86	是	15.58	6.82	是	3.96	1.2	是	therapeutic procedures and supportive care nec	治疗类操作和支持性护理（不另分类）	drug withdrawal therapies	各种药物戒断治疗	surgical and medical procedures	各种手术及医疗操作	药物戒断维持治疗	16.56 ( 7.25 - 37.86 )	16.56 ( 82.19 )	15.58 ( 6.82 )	3.96 ( 1.2 )	2.83357378214572e-06		Fisher's Exact Test	1.5406e-05	0.0141735
myocardial stunning	6	230504	101	56627233	107	56857844	14.59	6.4	33.26	是	14.59	71.71	6.4	33.25	是	13.83	6.07	是	3.79	1.16	是	coronary artery disorders	冠状动脉类疾病	ischaemic coronary artery disorders	各种缺血性冠状动脉疾病	cardiac disorders	心脏器官疾病	心肌顿抑	14.59 ( 6.4 - 33.26 )	14.59 ( 71.71 )	13.83 ( 6.07 )	3.79 ( 1.16 )	5.65282554418597e-06		Fisher's Exact Test	2.97323e-05	0.0282754
bursa disorder	6	230504	271	56627063	277	56857844	5.44	2.42	12.21	是	5.44	21.27	2.42	12.21	是	5.34	2.38	是	2.42	0.61	是	synovial and bursal disorders	滑液及滑膜囊疾病	bursal disorders	粘液囊性疾病	musculoskeletal and connective tissue disorders	各种肌肉骨骼及结缔组织疾病	滑膜囊病变	5.44 ( 2.42 - 12.21 )	5.44 ( 21.27 )	5.34 ( 2.38 )	2.42 ( 0.61 )	0.00103709989382512		Fisher's Exact Test	0.0038975	1
shared psychotic disorder	6	230504	52	56627282	58	56857844	28.35	12.18	65.99	是	28.35	141.91	12.18	65.99	是	25.52	10.96	是	4.67	1.34	是	schizophrenia and other psychotic disorders	精神分裂症和其他精神疾病	psychotic disorder nec	精神类疾病（不另分类）	psychiatric disorders	精神病类	共有型精神障碍	28.35 ( 12.18 - 65.99 )	28.35 ( 141.91 )	25.52 ( 10.96 )	4.67 ( 1.34 )	1.50001305703266e-07		Fisher's Exact Test	9.57024e-07	0.000750307
spinal nerve stimulator implantation	6	230504	288	56627046	294	56857844	5.12	2.28	11.49	是	5.12	19.47	2.28	11.49	是	5.03	2.24	是	2.33	0.57	是	nervous system, skull and spine therapeutic procedures	神经系统、头骨及脊柱治疗类操作	spine and spinal cord therapeutic procedures	脊柱和脊髓治疗类操作	surgical and medical procedures	各种手术及医疗操作	脊神经刺激器植入	5.12 ( 2.28 - 11.49 )	5.12 ( 19.47 )	5.03 ( 2.24 )	2.33 ( 0.57 )	0.00140370221042949		Fisher's Exact Test	0.00516273	1
urinary bladder rupture	6	230504	230	56627104	236	56857844	6.41	2.85	14.41	是	6.41	26.69	2.85	14.41	是	6.27	2.79	是	2.65	0.73	是	bladder and bladder neck disorders (excl calculi)	膀胱及膀胱颈疾病（不包括结石）	bladder disorders nec	各种膀胱疾病（不另分类）	renal and urinary disorders	肾脏及泌尿系统疾病	膀胱破裂	6.41 ( 2.85 - 14.41 )	6.41 ( 26.69 )	6.27 ( 2.79 )	2.65 ( 0.73 )	0.000451884549985738		Fisher's Exact Test	0.00181991	1
agonal respiration	6	230504	195	56627139	201	56857844	7.56	3.35	17.03	是	7.56	33.13	3.35	17.03	是	7.36	3.27	是	2.88	0.83	是	respiratory disorders nec	呼吸系统疾病（不另分类）	breathing abnormalities	各种呼吸异常	respiratory, thoracic and mediastinal disorders	呼吸系统、胸及纵隔疾病	濒死期呼吸	7.56 ( 3.35 - 17.03 )	7.56 ( 33.13 )	7.36 ( 3.27 )	2.88 ( 0.83 )	0.000192255866785234		Fisher's Exact Test	0.000825463	0.961664
septic pulmonary embolism	6	230504	145	56627189	151	56857844	10.17	4.49	23	是	10.17	47.61	4.49	23	是	9.8	4.33	是	3.29	1	是	infections - pathogen unspecified	感染 - 未指明病原	sepsis, bacteraemia, viraemia and fungaemia nec	脓毒症、菌血症、病毒血症和真菌血症（不另分类）	infections and infestations	感染及侵染类疾病	脓毒性肺栓塞	10.17 ( 4.49 - 23 )	10.17 ( 47.61 )	9.8 ( 4.33 )	3.29 ( 1 )	4.00130850382578e-05		Fisher's Exact Test	0.000192263	0.200145
aspiration bronchial	6	230504	295	56627039	301	56857844	5	2.23	11.21	是	5	18.8	2.23	11.21	是	4.92	2.19	是	2.3	0.55	是								5 ( 2.23 - 11.21 )	5 ( 18.8 )	4.92 ( 2.19 )	2.3 ( 0.55 )	0.00158043171428592		Fisher's Exact Test	0.00575351	1
application site bruising	6	230504	52	56627282	58	56857844	28.35	12.18	65.99	是	28.35	141.91	12.18	65.99	是	25.52	10.96	是	4.67	1.34	是								28.35 ( 12.18 - 65.99 )	28.35 ( 141.91 )	25.52 ( 10.96 )	4.67 ( 1.34 )	1.50001305703266e-07		Fisher's Exact Test	9.57024e-07	0.000750307
caustic injury	6	230504	293	56627041	299	56857844	5.03	2.24	11.29	是	5.03	18.99	2.24	11.29	是	4.95	2.21	是	2.31	0.56	是								5.03 ( 2.24 - 11.29 )	5.03 ( 18.99 )	4.95 ( 2.21 )	2.31 ( 0.56 )	0.00152830419847971		Fisher's Exact Test	0.00557998	1
application site odour	5	230505	131	56627203	136	56857844	9.38	3.84	22.9	是	9.38	36.04	3.84	22.9	是	9.07	3.71	是	3.18	0.74	是	administration site reactions	给药部位各种反应	application site reactions	外用部位各种反应	general disorders and administration site conditions	全身性疾病及给药部位各种反应	外用药部位异味	9.38 ( 3.84 - 22.9 )	9.38 ( 36.04 )	9.07 ( 3.71 )	3.18 ( 0.74 )	0.000253757920001134		Fisher's Exact Test	0.00106933	1
pain management	5	230505	150	56627184	155	56857844	8.19	3.36	19.96	是	8.19	30.54	3.36	19.96	是	7.96	3.26	是	2.99	0.68	是	therapeutic procedures and supportive care nec	治疗类操作和支持性护理（不另分类）	analgesia supportive care	止痛支持性护理	surgical and medical procedures	各种手术及医疗操作	疼痛处理	8.19 ( 3.36 - 19.96 )	8.19 ( 30.54 )	7.96 ( 3.26 )	2.99 ( 0.68 )	0.00046222589165509		Fisher's Exact Test	0.00185409	1
cheyne-stokes respiration	5	230505	229	56627105	234	56857844	5.36	2.21	13.01	是	5.36	17.37	2.21	13.01	是	5.27	2.17	是	2.4	0.43	是	respiratory disorders nec	呼吸系统疾病（不另分类）	breathing abnormalities	各种呼吸异常	respiratory, thoracic and mediastinal disorders	呼吸系统、胸及纵隔疾病	陈-施氏呼吸	5.36 ( 2.21 - 13.01 )	5.36 ( 17.37 )	5.27 ( 2.17 )	2.4 ( 0.43 )	0.00285137610202785		Fisher's Exact Test	0.00979573	1
gingival erosion	5	230505	242	56627092	247	56857844	5.08	2.09	12.31	是	5.08	16.03	2.09	12.3	是	4.99	2.06	是	2.32	0.39	是	dental and gingival conditions	牙齿和牙龈类疾病	gingival disorders, signs and symptoms nec	各种牙龈疾病、症状和体征（不另分类）	gastrointestinal disorders	胃肠系统疾病	牙龈糜烂	5.08 ( 2.09 - 12.31 )	5.08 ( 16.03 )	4.99 ( 2.06 )	2.32 ( 0.39 )	0.00358768802513138		Fisher's Exact Test	0.012036	1
bezold-jarisch reflex	5	230505	26	56627308	31	56857844	47.24	18.14	123.03	是	47.24	189.82	18.14	123.03	是	39.78	15.28	是	5.31	1.13	是	cardiac arrhythmias	心律失常类疾病	rate and rhythm disorders nec	心率和节律异常（不另分类）	cardiac disorders	心脏器官疾病	BEZOLD-JARISCH 反射	47.24 ( 18.14 - 123.03 )	47.24 ( 189.82 )	39.78 ( 15.28 )	5.31 ( 1.13 )	1.70425320234234e-07		Fisher's Exact Test	1.07907e-06	0.000852467
haemophilus test positive	5	230505	118	56627216	123	56857844	10.41	4.25	25.47	是	10.41	40.8	4.25	25.47	是	10.03	4.1	是	3.33	0.79	是	microbiology and serology investigations	微生物和血清检查	bacteria identification and serology (excl mycobacteria)	细菌鉴定和血清学（不包括分支杆菌）	investigations	各类检查	嗜血杆菌检测阳性	10.41 ( 4.25 - 25.47 )	10.41 ( 40.8 )	10.03 ( 4.1 )	3.33 ( 0.79 )	0.000159096828145791		Fisher's Exact Test	0.00069624	0.795802
alcohol problem	5	230505	217	56627117	222	56857844	5.66	2.33	13.74	是	5.66	18.75	2.33	13.74	是	5.56	2.29	是	2.47	0.46	是	psychiatric disorders nec	精神病类（不另分类）	substance related and addictive disorders	各种物质使用相关及成瘾性障碍	psychiatric disorders	精神病类	酒精问题	5.66 ( 2.33 - 13.74 )	5.66 ( 18.75 )	5.56 ( 2.29 )	2.47 ( 0.46 )	0.00227483258822982		Fisher's Exact Test	0.00801318	1
tracheal pain	5	230505	87	56627247	92	56857844	14.12	5.73	34.77	是	14.12	57.63	5.73	34.77	是	13.41	5.44	是	3.74	0.91	是	upper respiratory tract disorders (excl infections)	上呼吸道疾病（不包括感染）	tracheal disorders (excl infections and neoplasms)	各种气管疾病（不包括感染和肿瘤）	respiratory, thoracic and mediastinal disorders	呼吸系统、胸及纵隔疾病	气管疼痛	14.12 ( 5.73 - 34.77 )	14.12 ( 57.63 )	13.41 ( 5.44 )	3.74 ( 0.91 )	4.01718087552108e-05		Fisher's Exact Test	0.00019284	0.200939
post procedural hypotension	5	230505	56	56627278	61	56857844	21.93	8.79	54.76	是	21.93	91.71	8.79	54.75	是	20.22	8.1	是	4.34	1.03	是	procedural related injuries and complications nec	操作相关伤害与并发症（不另分类）	non-site specific procedural complications	部位不明的操作并发症	injury, poisoning and procedural complications	各类损伤、中毒及操作并发症	操作后低血压	21.93 ( 8.79 - 54.76 )	21.93 ( 91.71 )	20.22 ( 8.1 )	4.34 ( 1.03 )	5.39326899113767e-06		Fisher's Exact Test	2.8498e-05	0.0269771
tracheal deviation	5	230505	71	56627263	76	56857844	17.3	6.99	42.85	是	17.3	71.74	6.99	42.84	是	16.23	6.55	是	4.02	0.97	是	injuries nec	各种损伤（不另分类）	chest and respiratory tract injuries nec	胸部和呼吸道损伤（不另分类）	injury, poisoning and procedural complications	各类损伤、中毒及操作并发症	气管移位	17.3 ( 6.99 - 42.85 )	17.3 ( 71.74 )	16.23 ( 6.55 )	4.02 ( 0.97 )	1.59246616617756e-05		Fisher's Exact Test	7.94962e-05	0.0796552
smith-lemli-opitz syndrome	5	230505	4	56627330	9	56857844	307.08	82.46	1143.6	是	307.08	677.95	82.46	1143.56	是	137.03	36.8	是	7.1	1.04	是	metabolic and nutritional disorders congenital	先天性代谢及营养类疾病	inborn errors of lipid metabolism	各种先天性脂质代谢异常	congenital, familial and genetic disorders	各种先天性家族性遗传性疾病	SMITH-LEMLI-OPITZ 综合征	307.08 ( 82.46 - 1143.6 )	307.08 ( 677.95 )	137.03 ( 36.8 )	7.1 ( 1.04 )	1.36135304016049e-10		Fisher's Exact Test	1.08952e-09	6.80949e-07
post-anoxic myoclonus	5	230505	42	56627292	47	56857844	29.25	11.57	73.92	是	29.25	121.89	11.57	73.92	是	26.24	10.38	是	4.71	1.08	是	neurological disorders nec	神经类疾病（不另分类）	neurological signs and symptoms nec	神经学症状和体征（不另分类）	nervous system disorders	各类神经系统疾病	缺氧后肌阵挛	29.25 ( 11.57 - 73.92 )	29.25 ( 121.89 )	26.24 ( 10.38 )	4.71 ( 1.08 )	1.45774930107167e-06		Fisher's Exact Test	8.2987e-06	0.00729166
vaginal flatulence	5	230505	239	56627095	244	56857844	5.14	2.12	12.46	是	5.14	16.33	2.12	12.46	是	5.05	2.08	是	2.34	0.4	是	vulvovaginal disorders (excl infections and inflammations)	外阴阴道疾病（不包括感染和炎症）	vulvovaginal signs and symptoms	外阴阴道症状和体征	reproductive system and breast disorders	生殖系统及乳腺疾病	阴道胀气	5.14 ( 2.12 - 12.46 )	5.14 ( 16.33 )	5.05 ( 2.08 )	2.34 ( 0.4 )	0.00340688868370144		Fisher's Exact Test	0.0115221	1
sympathomimetic effect	5	230505	132	56627202	137	56857844	9.31	3.81	22.73	是	9.31	35.71	3.81	22.73	是	9	3.69	是	3.17	0.74	是	neuromuscular disorders	神经肌肉类疾病	autonomic nervous system disorders	植物神经系统疾病	nervous system disorders	各类神经系统疾病	药物拟交感神经效应	9.31 ( 3.81 - 22.73 )	9.31 ( 35.71 )	9 ( 3.69 )	3.17 ( 0.74 )	0.000262491994651524		Fisher's Exact Test	0.00109965	1
drug label confusion	5	230505	241	56627093	246	56857844	5.1	2.1	12.36	是	5.1	16.13	2.1	12.36	是	5.01	2.07	是	2.33	0.39	是								5.1 ( 2.1 - 12.36 )	5.1 ( 16.13 )	5.01 ( 2.07 )	2.33 ( 0.39 )	0.00352667553894407		Fisher's Exact Test	0.0118551	1
endometrial cancer metastatic	4	230506	143	56627191	147	56857844	6.87	2.54	18.56	是	6.87	19.52	2.54	18.56	是	6.71	2.48	是	2.75	0.33	是	reproductive neoplasms female malignant and unspecified	女性生殖系统恶性及性质不明的肿瘤	endometrial neoplasms malignant	恶性子宫内膜肿瘤	neoplasms benign, malignant and unspecified (incl cysts and polyps)	良性、恶性及性质不明的肿瘤（包括囊状和息肉状）	转移性子宫内膜癌	6.87 ( 2.54 - 18.56 )	6.87 ( 19.52 )	6.71 ( 2.48 )	2.75 ( 0.33 )	0.00318447649593108		Fisher's Exact Test	0.0108285	1
dissociative amnesia	4	230506	118	56627216	122	56857844	8.33	3.07	22.56	是	8.33	24.94	3.07	22.56	是	8.09	2.99	是	3.02	0.42	是	dissociative disorders	各种分离性障碍	dissociative states	分离状态	psychiatric disorders	精神病类	分裂性遗忘症	8.33 ( 3.07 - 22.56 )	8.33 ( 24.94 )	8.09 ( 2.99 )	3.02 ( 0.42 )	0.00162229616266532		Fisher's Exact Test	0.00588877	1
product difficult to remove	4	230506	56	56627278	60	56857844	17.55	6.36	48.39	是	17.55	58.26	6.36	48.39	是	16.44	5.96	是	4.04	0.66	是								17.55 ( 6.36 - 48.39 )	17.55 ( 58.26 )	16.44 ( 5.96 )	4.04 ( 0.66 )	0.0001098940012548		Fisher's Exact Test	0.000492887	0.54969
poriomania	4	230506	173	56627161	177	56857844	5.68	2.11	15.31	是	5.68	15.08	2.11	15.31	是	5.57	2.07	是	2.48	0.23	是	impulse control disorders nec	冲动控制异常类疾病（不另分类）	impulse control disorders	各种冲动控制障碍	psychiatric disorders	精神病类	漫游癖	5.68 ( 2.11 - 15.31 )	5.68 ( 15.08 )	5.57 ( 2.07 )	2.48 ( 0.23 )	0.00612832297745687		Fisher's Exact Test	0.0191223	1
lack of application site rotation	4	230506	135	56627199	139	56857844	7.28	2.69	19.68	是	7.28	21.04	2.69	19.68	是	7.1	2.63	是	2.83	0.36	是	medication errors and other product use errors and issues	用药错误及其他产品使用错误和问题	product administration errors and issues	各种产品给用错误和问题	injury, poisoning and procedural complications	各类损伤、中毒及操作并发症	外用药部位轮换缺乏	7.28 ( 2.69 - 19.68 )	7.28 ( 21.04 )	7.1 ( 2.63 )	2.83 ( 0.36 )	0.00260528163562573		Fisher's Exact Test	0.00902467	1
malabsorption from application site	4	230506	142	56627192	146	56857844	6.92	2.56	18.69	是	6.92	19.7	2.56	18.69	是	6.76	2.5	是	2.76	0.34	是	administration site reactions	给药部位各种反应	application site reactions	外用部位各种反应	general disorders and administration site conditions	全身性疾病及给药部位各种反应	外用药部位吸收不良	6.92 ( 2.56 - 18.69 )	6.92 ( 19.7 )	6.76 ( 2.5 )	2.76 ( 0.34 )	0.00310769942549769		Fisher's Exact Test	0.010589	1
post polio syndrome	4	230506	98	56627236	102	56857844	10.03	3.69	27.25	是	10.03	31.23	3.69	27.25	是	9.67	3.56	是	3.27	0.5	是	central nervous system infections and inflammations	中枢神经系统感染及炎症	myelitis (incl infective)	各种脊髓炎（包括感染性）	nervous system disorders	各类神经系统疾病	后脊髓灰质炎综合征	10.03 ( 3.69 - 27.25 )	10.03 ( 31.23 )	9.67 ( 3.56 )	3.27 ( 0.5 )	0.000836762989500329		Fisher's Exact Test	0.00321466	1
uterine hypotonus	4	230506	113	56627221	117	56857844	8.7	3.21	23.57	是	8.7	26.31	3.21	23.57	是	8.43	3.11	是	3.08	0.44	是	maternal complications of labour and delivery	产妇临产及分娩并发症	maternal complications of labour nec	产妇生产并发症（不另分类）	pregnancy, puerperium and perinatal conditions	妊娠期、产褥期及围产期状况	子宫张力减退	8.7 ( 3.21 - 23.57 )	8.7 ( 26.31 )	8.43 ( 3.11 )	3.08 ( 0.44 )	0.00139137047631071		Fisher's Exact Test	0.00512869	1
gonadotrophin deficiency	4	230506	22	56627312	26	56857844	44.67	15.39	129.62	是	44.67	144.48	15.39	129.62	是	37.95	13.08	是	5.25	0.77	是	endocrine disorders of gonadal function	性腺内分泌功能异常	endocrine abnormalities of gonadal function nec	性腺内分泌功能异常（不另分类）	endocrine disorders	内分泌系统疾病	促性腺激素缺乏	44.67 ( 15.39 - 129.62 )	44.67 ( 144.48 )	37.95 ( 13.08 )	5.25 ( 0.77 )	3.76039874126551e-06		Fisher's Exact Test	2.01819e-05	0.0188095
procedural hypertension	4	230506	178	56627156	182	56857844	5.52	2.05	14.87	是	5.52	14.48	2.05	14.87	是	5.42	2.01	是	2.44	0.21	是	procedural related injuries and complications nec	操作相关伤害与并发症（不另分类）	non-site specific procedural complications	部位不明的操作并发症	injury, poisoning and procedural complications	各类损伤、中毒及操作并发症	操作性高血压	5.52 ( 2.05 - 14.87 )	5.52 ( 14.48 )	5.42 ( 2.01 )	2.44 ( 0.21 )	0.00674944124360044		Fisher's Exact Test	0.0208528	1
prostatism	4	230506	136	56627198	140	56857844	7.23	2.67	19.53	是	7.23	20.84	2.67	19.53	是	7.05	2.61	是	2.82	0.36	是	prostatic disorders (excl infections and inflammations)	前列腺疾病（不包括感染和炎症）	prostatic signs, symptoms and disorders nec	前列腺症状、体征和疾病（不另分类）	reproductive system and breast disorders	生殖系统及乳腺疾病	前列腺慢性病	7.23 ( 2.67 - 19.53 )	7.23 ( 20.84 )	7.05 ( 2.61 )	2.82 ( 0.36 )	0.00267337618662957		Fisher's Exact Test	0.00924774	1
inappropriate release of product for distribution	4	230506	39	56627295	43	56857844	25.2	9	70.51	是	25.2	84.3	9	70.51	是	22.95	8.2	是	4.52	0.72	是	product quality, supply, distribution, manufacturing and quality system issues	产品质量、供应、经销、生产和质量系统问题	product distribution and storage issues	产品经销和储存问题	product issues	产品问题	产品被不当分发配送	25.2 ( 9 - 70.51 )	25.2 ( 84.3 )	22.95 ( 8.2 )	4.52 ( 0.72 )	2.93804095062493e-05		Fisher's Exact Test	0.000143657	0.146961
spinal cord operation	4	230506	168	56627166	172	56857844	5.85	2.17	15.77	是	5.85	15.71	2.17	15.77	是	5.74	2.13	是	2.52	0.25	是	nervous system, skull and spine therapeutic procedures	神经系统、头骨及脊柱治疗类操作	spine and spinal cord therapeutic procedures	脊柱和脊髓治疗类操作	surgical and medical procedures	各种手术及医疗操作	脊髓手术	5.85 ( 2.17 - 15.77 )	5.85 ( 15.71 )	5.74 ( 2.13 )	2.52 ( 0.25 )	0.00554638575386027		Fisher's Exact Test	0.0175256	1
product primary packaging issue	4	230506	80	56627254	84	56857844	12.28	4.5	33.53	是	12.28	39.48	4.5	33.53	是	11.75	4.3	是	3.55	0.57	是	product quality, supply, distribution, manufacturing and quality system issues	产品质量、供应、经销、生产和质量系统问题	product packaging issues	产品的各种包装问题	product issues	产品问题	产品初次包装问题	12.28 ( 4.5 - 33.53 )	12.28 ( 39.48 )	11.75 ( 4.3 )	3.55 ( 0.57 )	0.000402515048042783		Fisher's Exact Test	0.00163291	1
coma blister	4	230506	85	56627249	89	56857844	11.56	4.24	31.51	是	11.56	36.85	4.24	31.51	是	11.09	4.07	是	3.47	0.55	是	epidermal and dermal conditions	表皮及真皮状况	bullous conditions	各种大疱性皮肤病	skin and subcutaneous tissue disorders	皮肤及皮下组织类疾病	昏迷性水疱症	11.56 ( 4.24 - 31.51 )	11.56 ( 36.85 )	11.09 ( 4.07 )	3.47 ( 0.55 )	0.000501236787715344		Fisher's Exact Test	0.002	1
oxygen saturation immeasurable	4	230506	89	56627245	93	56857844	11.04	4.05	30.07	是	11.04	34.96	4.05	30.07	是	10.61	3.9	是	3.41	0.53	是	metabolic, nutritional and blood gas investigations	代谢、营养和血气检查	blood gas and acid base analyses	血气和酸碱分析	investigations	各类检查	氧饱和度不可测	11.04 ( 4.05 - 30.07 )	11.04 ( 34.96 )	10.61 ( 3.9 )	3.41 ( 0.53 )	0.000591741778433304		Fisher's Exact Test	0.00233984	1
meningococcal bacteraemia	4	230506	79	56627255	83	56857844	12.44	4.56	33.96	是	12.44	40.05	4.56	33.96	是	11.89	4.35	是	3.57	0.57	是	bacterial infectious disorders	细菌感染性疾病	neisseria infections	各种奈瑟氏菌感染	infections and infestations	感染及侵染类疾病	脑膜炎球菌菌血症	12.44 ( 4.56 - 33.96 )	12.44 ( 40.05 )	11.89 ( 4.35 )	3.57 ( 0.57 )	0.000384581237543777		Fisher's Exact Test	0.00156651	1
paradoxical pain	4	230506	22	56627312	26	56857844	44.67	15.39	129.62	是	44.67	144.48	15.39	129.62	是	37.95	13.08	是	5.25	0.77	是	general system disorders nec	全身系统疾病（不另分类）	pain and discomfort nec	疼痛和不适（不另分类）	general disorders and administration site conditions	全身性疾病及给药部位各种反应	反常性疼痛	44.67 ( 15.39 - 129.62 )	44.67 ( 144.48 )	37.95 ( 13.08 )	5.25 ( 0.77 )	3.76039874126551e-06		Fisher's Exact Test	2.01819e-05	0.0188095
mechanical ventilation complication	4	230506	138	56627196	142	56857844	7.12	2.64	19.24	是	7.12	20.45	2.64	19.24	是	6.95	2.57	是	2.8	0.35	是	procedural related injuries and complications nec	操作相关伤害与并发症（不另分类）	respiratory tract and thoracic cavity procedural complications	呼吸道和胸腔操作并发症	injury, poisoning and procedural complications	各类损伤、中毒及操作并发症	机械通气并发症	7.12 ( 2.64 - 19.24 )	7.12 ( 20.45 )	6.95 ( 2.57 )	2.8 ( 0.35 )	0.00281320284798669		Fisher's Exact Test	0.00969121	1
anaesthetic complication pulmonary	4	230506	80	56627254	84	56857844	12.28	4.5	33.53	是	12.28	39.48	4.5	33.53	是	11.75	4.3	是	3.55	0.57	是	procedural related injuries and complications nec	操作相关伤害与并发症（不另分类）	anaesthetic and allied procedural complications	麻醉和应用手术操作并发症	injury, poisoning and procedural complications	各类损伤、中毒及操作并发症	麻醉剂肺部并发症	12.28 ( 4.5 - 33.53 )	12.28 ( 39.48 )	11.75 ( 4.3 )	3.55 ( 0.57 )	0.000402515048042783		Fisher's Exact Test	0.00163291	1
renal-limited thrombotic microangiopathy	4	230506	147	56627187	151	56857844	6.68	2.48	18.05	是	6.68	18.82	2.48	18.05	是	6.53	2.42	是	2.71	0.32	是	renal disorders (excl nephropathies)	肾脏各种异常（不包括肾病）	renal vascular and ischaemic conditions	肾血管和缺血状况	renal and urinary disorders	肾脏及泌尿系统疾病	肾局限性血栓性微血管病	6.68 ( 2.48 - 18.05 )	6.68 ( 18.82 )	6.53 ( 2.42 )	2.71 ( 0.32 )	0.00350450461924422		Fisher's Exact Test	0.0117885	1
disinhibited social engagement disorder of childhood	4	230506	3	56627331	7	56857844	327.55	73.31	1463.57	是	327.55	558.09	73.31	1463.53	是	140.95	31.55	是	7.14	0.63	是	psychiatric disorders nec	精神病类（不另分类）	infancy, childhood and adolescence psychiatric disorders nec	幼儿、儿童和青少年期精神疾病（不另分类）	psychiatric disorders	精神病类	儿童去抑制型社会参与障碍	327.55 ( 73.31 - 1463.57 )	327.55 ( 558.09 )	140.95 ( 31.55 )	7.14 ( 0.63 )	9.36315979308318e-09		Fisher's Exact Test	6.54113e-08	4.68345e-05
brainstem compression	4	230506	15	56627319	19	56857844	65.51	21.74	197.39	是	65.51	200.6	21.74	197.38	是	51.93	17.23	是	5.7	0.77	是	increased intracranial pressure and hydrocephalus	颅内压升高及脑积水	increased intracranial pressure disorders	各种颅内压升高	nervous system disorders	各类神经系统疾病	脑干受压	65.51 ( 21.74 - 197.39 )	65.51 ( 200.6 )	51.93 ( 17.23 )	5.7 ( 0.77 )	9.97304841947487e-07		Fisher's Exact Test	5.76707e-06	0.00498852
application site burning	4	230506	68	56627266	72	56857844	14.45	5.27	39.61	是	14.45	47.3	5.27	39.61	是	13.7	5	是	3.78	0.61	是								14.45 ( 5.27 - 39.61 )	14.45 ( 47.3 )	13.7 ( 5 )	3.78 ( 0.61 )	0.000223059335684593		Fisher's Exact Test	0.00094715	1
post procedural nausea	4	230506	97	56627237	101	56857844	10.13	3.73	27.54	是	10.13	31.61	3.73	27.54	是	9.77	3.59	是	3.29	0.5	是								10.13 ( 3.73 - 27.54 )	10.13 ( 31.61 )	9.77 ( 3.59 )	3.29 ( 0.5 )	0.000806528977140431		Fisher's Exact Test	0.00311285	1
heat exposure injury	4	230506	13	56627321	17	56857844	75.59	24.65	231.83	是	75.59	225.13	24.65	231.82	是	58.04	18.92	是	5.86	0.76	是								75.59 ( 24.65 - 231.83 )	75.59 ( 225.13 )	58.04 ( 18.92 )	5.86 ( 0.76 )	6.16364418886812e-07		Fisher's Exact Test	3.67468e-06	0.00308305
whiplash injury	4	230506	118	56627216	122	56857844	8.33	3.07	22.56	是	8.33	24.94	3.07	22.56	是	8.09	2.99	是	3.02	0.42	是								8.33 ( 3.07 - 22.56 )	8.33 ( 24.94 )	8.09 ( 2.99 )	3.02 ( 0.42 )	0.00162229616266532		Fisher's Exact Test	0.00588877	1
analgesic drug level	4	230506	17	56627317	21	56857844	57.8	19.45	171.79	是	57.8	180.75	19.45	171.78	是	46.98	15.81	是	5.55	0.77	是	toxicology and therapeutic drug monitoring	毒理学及治疗药物监测	therapeutic drug monitoring analyses	各种治疗药物监测分析	investigations	各类检查	镇痛药水平	57.8 ( 19.45 - 171.79 )	57.8 ( 180.75 )	46.98 ( 15.81 )	5.55 ( 0.77 )	1.53000427335777e-06		Fisher's Exact Test	8.69668e-06	0.00765308
analgesic drug level below therapeutic	4	230506	10	56627324	14	56857844	98.27	30.82	313.32	是	98.26	275.07	30.82	313.31	是	70.47	22.1	是	6.14	0.75	是	toxicology and therapeutic drug monitoring	毒理学及治疗药物监测	therapeutic drug monitoring analyses	各种治疗药物监测分析	investigations	各类检查	镇痛药水平低于治疗量	98.27 ( 30.82 - 313.32 )	98.26 ( 275.07 )	70.47 ( 22.1 )	6.14 ( 0.75 )	2.61770555545017e-07		Fisher's Exact Test	1.63061e-06	0.00130938
tablet issue	4	230506	93	56627241	97	56857844	10.57	3.88	28.75	是	10.57	33.21	3.88	28.75	是	10.17	3.74	是	3.35	0.52	是								10.57 ( 3.88 - 28.75 )	10.57 ( 33.21 )	10.17 ( 3.74 )	3.35 ( 0.52 )	0.000693266535314487		Fisher's Exact Test	0.00270072	1
heat therapy	4	230506	8	56627326	12	56857844	122.83	36.99	407.92	是	122.83	322.24	36.99	407.91	是	82.22	24.76	是	6.36	0.73	是	therapeutic procedures and supportive care nec	治疗类操作和支持性护理（不另分类）	therapeutic procedures nec	治疗类操作（不另分类）	surgical and medical procedures	各种手术及医疗操作	热疗法	122.83 ( 36.99 - 407.92 )	122.83 ( 322.24 )	82.22 ( 24.76 )	6.36 ( 0.73 )	1.30289761664985e-07		Fisher's Exact Test	8.37673e-07	0.000651709
application site fissure	3	230507	84	56627250	87	56857844	8.77	2.77	27.75	是	8.77	19.95	2.77	27.75	是	8.51	2.69	是	3.09	0.08	是	administration site reactions	给药部位各种反应	application site reactions	外用部位各种反应	general disorders and administration site conditions	全身性疾病及给药部位各种反应	外用药部位开裂	8.77 ( 2.77 - 27.75 )	8.77 ( 19.95 )	8.51 ( 2.69 )	3.09 ( 0.08 )	0.00548078531359886		Fisher's Exact Test	0.0173512	1
generalised non-convulsive epilepsy	3	230507	32	56627302	35	56857844	23.03	7.05	75.21	是	23.03	57.8	7.05	75.21	是	21.14	6.47	是	4.4	0.28	是								23.03 ( 7.05 - 75.21 )	23.03 ( 57.8 )	21.14 ( 6.47 )	4.4 ( 0.28 )	0.000395745677376517		Fisher's Exact Test	0.00160937	1
spinal anaesthesia	3	230507	70	56627264	73	56857844	10.53	3.32	33.44	是	10.53	24.81	3.32	33.44	是	10.14	3.19	是	3.34	0.14	是	therapeutic procedures and supportive care nec	治疗类操作和支持性护理（不另分类）	anaesthesia and allied procedures	麻醉和联合操作	surgical and medical procedures	各种手术及医疗操作	脊髓麻醉	10.53 ( 3.32 - 33.44 )	10.53 ( 24.81 )	10.14 ( 3.19 )	3.34 ( 0.14 )	0.00335381630122748		Fisher's Exact Test	0.0113695	1
catheter site granuloma	3	230507	50	56627284	53	56857844	14.74	4.6	47.26	是	14.74	36.25	4.6	47.26	是	13.96	4.35	是	3.8	0.22	是	administration site reactions	给药部位各种反应	implant and catheter site reactions	植入物和插管部位的各种反应	general disorders and administration site conditions	全身性疾病及给药部位各种反应	插管部位肉芽肿	14.74 ( 4.6 - 47.26 )	14.74 ( 36.25 )	13.96 ( 4.35 )	3.8 ( 0.22 )	0.00134152381546372		Fisher's Exact Test	0.00495591	1
postoperative respiratory distress	3	230507	57	56627277	60	56857844	12.93	4.05	41.29	是	12.93	31.37	4.05	41.29	是	12.33	3.86	是	3.62	0.19	是	procedural related injuries and complications nec	操作相关伤害与并发症（不另分类）	respiratory tract and thoracic cavity procedural complications	呼吸道和胸腔操作并发症	injury, poisoning and procedural complications	各类损伤、中毒及操作并发症	术后呼吸窘迫	12.93 ( 4.05 - 41.29 )	12.93 ( 31.37 )	12.33 ( 3.86 )	3.62 ( 0.19 )	0.00191877618016162		Fisher's Exact Test	0.00685062	1
mitochondrial encephalomyopathy	3	230507	66	56627268	69	56857844	11.17	3.51	35.52	是	11.17	26.56	3.51	35.51	是	10.72	3.37	是	3.42	0.16	是	cytoplasmic disorders congenital	先天性细胞质疾病	genetic mitochondrial abnormalities nec	各种遗传性线粒体异常（不另分类）	congenital, familial and genetic disorders	各种先天性家族性遗传性疾病	线粒体性脑肌病	11.17 ( 3.51 - 35.52 )	11.17 ( 26.56 )	10.72 ( 3.37 )	3.42 ( 0.16 )	0.00285939455232468		Fisher's Exact Test	0.00981654	1
negative pressure pulmonary oedema	3	230507	80	56627254	83	56857844	9.21	2.91	29.17	是	9.21	21.17	2.91	29.17	是	8.92	2.82	是	3.16	0.1	是	lower respiratory tract disorders (excl obstruction and infection)	下呼吸道疾病（阻塞和感染除外）	pulmonary oedemas	各种肺水肿	respiratory, thoracic and mediastinal disorders	呼吸系统、胸及纵隔疾病	负压性肺水肿	9.21 ( 2.91 - 29.17 )	9.21 ( 21.17 )	8.92 ( 2.82 )	3.16 ( 0.1 )	0.00480820529742828		Fisher's Exact Test	0.0154766	1
osmolar gap	3	230507	58	56627276	61	56857844	12.71	3.98	40.55	是	12.71	30.76	3.98	40.55	是	12.13	3.8	是	3.6	0.19	是	water, electrolyte and mineral investigations	水、电解质及矿物质的各种检查	water and electrolyte analyses nec	水和电解质的各项分析（不另分类）	investigations	各类检查	渗透间隙	12.71 ( 3.98 - 40.55 )	12.71 ( 30.76 )	12.13 ( 3.8 )	3.6 ( 0.19 )	0.00201195973848162		Fisher's Exact Test	0.00714253	1
hippocampal atrophy	3	230507	23	56627311	26	56857844	32.04	9.62	106.72	是	32.04	79.81	9.62	106.72	是	28.46	8.55	是	4.83	0.3	是	structural brain disorders	结构性脑类疾病	structural brain disorders nec	各种结构性脑病（不另分类）	nervous system disorders	各类神经系统疾病	海马萎缩	32.04 ( 9.62 - 106.72 )	32.04 ( 79.81 )	28.46 ( 8.55 )	4.83 ( 0.3 )	0.000161553543713038		Fisher's Exact Test	0.000706373	0.808091
haematuria traumatic	3	230507	58	56627276	61	56857844	12.71	3.98	40.55	是	12.71	30.76	3.98	40.55	是	12.13	3.8	是	3.6	0.19	是	injuries nec	各种损伤（不另分类）	renal and urinary tract injuries nec	肾和泌尿道损伤（不另分类）	injury, poisoning and procedural complications	各类损伤、中毒及操作并发症	外伤性血尿	12.71 ( 3.98 - 40.55 )	12.71 ( 30.76 )	12.13 ( 3.8 )	3.6 ( 0.19 )	0.00201195973848162		Fisher's Exact Test	0.00714253	1
wrong rate	3	230507	74	56627260	77	56857844	9.96	3.14	31.59	是	9.96	23.24	3.14	31.59	是	9.61	3.03	是	3.26	0.12	是	medication errors and other product use errors and issues	用药错误及其他产品使用错误和问题	medication errors, product use errors and issues nec	不另分类的各种用药错误、产品使用错误和问题	injury, poisoning and procedural complications	各类损伤、中毒及操作并发症	速率有误	9.96 ( 3.14 - 31.59 )	9.96 ( 23.24 )	9.61 ( 3.03 )	3.26 ( 0.12 )	0.00389744453530097		Fisher's Exact Test	0.0129392	1
basal ganglion degeneration	3	230507	71	56627263	74	56857844	10.38	3.27	32.96	是	10.38	24.4	3.27	32.96	是	10	3.15	是	3.32	0.14	是	movement disorders (incl parkinsonism)	运动障碍类（包括帕金森病）	dyskinesias and movement disorders nec	运动障碍和运动失调（不另分类）	nervous system disorders	各类神经系统疾病	基底神经节变性	10.38 ( 3.27 - 32.96 )	10.38 ( 24.4 )	10 ( 3.15 )	3.32 ( 0.14 )	0.00348505324907513		Fisher's Exact Test	0.0117442	1
oxidative stress	3	230507	81	56627253	84	56857844	9.1	2.87	28.8	是	9.1	20.85	2.87	28.8	是	8.81	2.78	是	3.14	0.1	是	metabolism disorders nec	代谢类异常（不另分类）	metabolic disorders nec	各种代谢异常（不另分类）	metabolism and nutrition disorders	代谢及营养类疾病	氧化性应激	9.1 ( 2.87 - 28.8 )	9.1 ( 20.85 )	8.81 ( 2.78 )	3.14 ( 0.1 )	0.00497137901036849		Fisher's Exact Test	0.0159301	1
foetal megacystis	3	230507	41	56627293	44	56857844	17.98	5.57	58.05	是	17.98	44.81	5.57	58.05	是	16.82	5.21	是	4.07	0.25	是	renal and urinary tract disorders congenital	先天性肾脏及泌尿道系统疾病	bladder disorders congenital	各种先天性膀胱疾病	congenital, familial and genetic disorders	各种先天性家族性遗传性疾病	胎儿膀胱巨大	17.98 ( 5.57 - 58.05 )	17.98 ( 44.81 )	16.82 ( 5.21 )	4.07 ( 0.25 )	0.000779311991913908		Fisher's Exact Test	0.00301712	1
arachnoid web	3	230507	10	56627324	13	56857844	73.7	20.28	267.8	是	73.7	165.49	20.28	267.79	是	56.92	15.67	是	5.83	0.28	是	spinal cord and nerve root disorders	脊髓和神经根疾病	spinal cord and nerve root disorders nec	脊髓和神经根疾病（不另分类）	nervous system disorders	各类神经系统疾病	蛛网膜网带	73.7 ( 20.28 - 267.8 )	73.7 ( 165.49 )	56.92 ( 15.67 )	5.83 ( 0.28 )	1.84861106754645e-05		Fisher's Exact Test	9.16427e-05	0.0924675
foetal movement disorder	3	230507	45	56627289	48	56857844	16.38	5.09	52.7	是	16.38	40.61	5.09	52.7	是	15.42	4.79	是	3.95	0.24	是	movement disorders (incl parkinsonism)	运动障碍类（包括帕金森病）	dyskinesias and movement disorders nec	运动障碍和运动失调（不另分类）	nervous system disorders	各类神经系统疾病	胎动障碍	16.38 ( 5.09 - 52.7 )	16.38 ( 40.61 )	15.42 ( 4.79 )	3.95 ( 0.24 )	0.00100552813814488		Fisher's Exact Test	0.00379024	1
prosthetic valve endocarditis	3	230507	32	56627302	35	56857844	23.03	7.05	75.21	是	23.03	57.8	7.05	75.21	是	21.14	6.47	是	4.4	0.28	是	infections - pathogen unspecified	感染 - 未指明病原	cardiac infections	各种心脏感染	infections and infestations	感染及侵染类疾病	人造瓣膜（置换术后）心内膜炎	23.03 ( 7.05 - 75.21 )	23.03 ( 57.8 )	21.14 ( 6.47 )	4.4 ( 0.28 )	0.000395745677376517		Fisher's Exact Test	0.00160937	1
ventricular dyssynchrony	3	230507	97	56627237	100	56857844	7.6	2.41	23.97	是	7.6	16.67	2.41	23.97	是	7.4	2.35	是	2.89	0.03	是	myocardial disorders	心肌类疾病	myocardial disorders nec	各种心肌疾病（不另分类）	cardiac disorders	心脏器官疾病	心室不同步	7.6 ( 2.41 - 23.97 )	7.6 ( 16.67 )	7.4 ( 2.35 )	2.89 ( 0.03 )	0.00804265273363453		Fisher's Exact Test	0.0242492	1
osteosarcoma recurrent	3	230507	52	56627282	55	56857844	14.17	4.43	45.38	是	14.17	34.73	4.43	45.38	是	13.45	4.2	是	3.75	0.21	是	skeletal neoplasms malignant and unspecified	各种恶性和性质不明的骨骼肿瘤	bone sarcomas	各种骨肉瘤	neoplasms benign, malignant and unspecified (incl cysts and polyps)	良性、恶性及性质不明的肿瘤（包括囊状和息肉状）	复发性骨肉瘤	14.17 ( 4.43 - 45.38 )	14.17 ( 34.73 )	13.45 ( 4.2 )	3.75 ( 0.21 )	0.00149335802917216		Fisher's Exact Test	0.00547638	1
neonatal complications of substance abuse	3	230507	21	56627313	24	56857844	35.09	10.47	117.66	是	35.09	86.95	10.47	117.66	是	30.83	9.2	是	4.95	0.31	是	psychiatric disorders nec	精神病类（不另分类）	substance related and addictive disorders	各种物质使用相关及成瘾性障碍	psychiatric disorders	精神病类	新生儿药物滥用并发症	35.09 ( 10.47 - 117.66 )	35.09 ( 86.95 )	30.83 ( 9.2 )	4.95 ( 0.31 )	0.000126528109203374		Fisher's Exact Test	0.000561076	0.632894
antemortem blood drug level abnormal	3	230507	8	56627326	11	56857844	92.12	24.44	347.26	是	92.12	196.66	24.44	347.25	是	67.27	17.85	是	6.07	0.27	是	toxicology and therapeutic drug monitoring	毒理学及治疗药物监测	toxicology laboratory analyses	各种毒理学实验室分析	investigations	各类检查	死前血药浓度异常	92.12 ( 24.44 - 347.26 )	92.12 ( 196.66 )	67.27 ( 17.85 )	6.07 ( 0.27 )	1.07301032059907e-05		Fisher's Exact Test	5.47673e-05	0.053672
spondylosis	3	230507	24	56627310	27	56857844	30.71	9.25	101.98	是	30.71	76.64	9.25	101.98	是	27.41	8.25	是	4.78	0.3	是								30.71 ( 9.25 - 101.98 )	30.71 ( 76.64 )	27.41 ( 8.25 )	4.78 ( 0.3 )	0.000181197723282997		Fisher's Exact Test	0.000782011	0.906351
pulse pressure abnormal	3	230507	18	56627316	21	56857844	40.94	12.06	139	是	40.94	100.2	12.06	139	是	35.24	10.38	是	5.14	0.31	是	cardiac and vascular investigations (excl enzyme tests)	心血管检查（不包括酶检测）	heart rate and pulse investigations	心率和脉搏检查	investigations	各类检查	脉压异常	40.94 ( 12.06 - 139 )	40.94 ( 100.2 )	35.24 ( 10.38 )	5.14 ( 0.31 )	8.39035335240768e-05		Fisher's Exact Test	0.000386095	0.419685
application site abscess	3	230507	49	56627285	52	56857844	15.04	4.69	48.25	是	15.04	37.05	4.69	48.25	是	14.23	4.44	是	3.83	0.22	是	infections - pathogen unspecified	感染 - 未指明病原	infections nec	各种感染（不另分类）	infections and infestations	感染及侵染类疾病	外用药部位脓肿	15.04 ( 4.69 - 48.25 )	15.04 ( 37.05 )	14.23 ( 4.44 )	3.83 ( 0.22 )	0.00126940915653449		Fisher's Exact Test	0.0047034	1
application site necrosis	3	230507	95	56627239	98	56857844	7.76	2.46	24.48	是	7.76	17.12	2.46	24.48	是	7.55	2.39	是	2.92	0.04	是	administration site reactions	给药部位各种反应	application site reactions	外用部位各种反应	general disorders and administration site conditions	全身性疾病及给药部位各种反应	外用药部位坏死	7.76 ( 2.46 - 24.48 )	7.76 ( 17.12 )	7.55 ( 2.39 )	2.92 ( 0.04 )	0.00761025203211372		Fisher's Exact Test	0.0232113	1
application site anaesthesia	3	230507	64	56627270	67	56857844	11.52	3.62	36.65	是	11.52	27.52	3.62	36.65	是	11.04	3.47	是	3.47	0.16	是	administration site reactions	给药部位各种反应	application site reactions	外用部位各种反应	general disorders and administration site conditions	全身性疾病及给药部位各种反应	外用药部位感觉缺失	11.52 ( 3.62 - 36.65 )	11.52 ( 27.52 )	11.04 ( 3.47 )	3.47 ( 0.16 )	0.00263016454039205		Fisher's Exact Test	0.00910456	1
decerebration	3	230507	103	56627231	106	56857844	7.16	2.27	22.55	是	7.16	15.44	2.27	22.55	是	6.98	2.21	是	2.8	0.01	是	injuries nec	各种损伤（不另分类）	cerebral injuries nec	大脑损伤（不另分类）	injury, poisoning and procedural complications	各类损伤、中毒及操作并发症	去大脑状态	7.16 ( 2.27 - 22.55 )	7.16 ( 15.44 )	6.98 ( 2.21 )	2.8 ( 0.01 )	0.00942535223633564		Fisher's Exact Test	0.0278145	1
fractured ischium	3	230507	74	56627260	77	56857844	9.96	3.14	31.59	是	9.96	23.24	3.14	31.59	是	9.61	3.03	是	3.26	0.12	是								9.96 ( 3.14 - 31.59 )	9.96 ( 23.24 )	9.61 ( 3.03 )	3.26 ( 0.12 )	0.00389744453530097		Fisher's Exact Test	0.0129392	1
anaesthetic complication cardiac	3	230507	54	56627280	57	56857844	13.65	4.27	43.65	是	13.65	33.31	4.27	43.65	是	12.98	4.06	是	3.7	0.2	是	procedural related injuries and complications nec	操作相关伤害与并发症（不另分类）	anaesthetic and allied procedural complications	麻醉和应用手术操作并发症	injury, poisoning and procedural complications	各类损伤、中毒及操作并发症	麻醉剂心脏并发症	13.65 ( 4.27 - 43.65 )	13.65 ( 33.31 )	12.98 ( 4.06 )	3.7 ( 0.2 )	0.00165554478561123		Fisher's Exact Test	0.00600075	1
application site eczema	3	230507	74	56627260	77	56857844	9.96	3.14	31.59	是	9.96	23.24	3.14	31.59	是	9.61	3.03	是	3.26	0.12	是	administration site reactions	给药部位各种反应	application site reactions	外用部位各种反应	general disorders and administration site conditions	全身性疾病及给药部位各种反应	外用药部位湿疹	9.96 ( 3.14 - 31.59 )	9.96 ( 23.24 )	9.61 ( 3.03 )	3.26 ( 0.12 )	0.00389744453530097		Fisher's Exact Test	0.0129392	1
buttock crushing	3	230507	10	56627324	13	56857844	73.7	20.28	267.8	是	73.7	165.49	20.28	267.79	是	56.92	15.67	是	5.83	0.28	是								73.7 ( 20.28 - 267.8 )	73.7 ( 165.49 )	56.92 ( 15.67 )	5.83 ( 0.28 )	1.84861106754645e-05		Fisher's Exact Test	9.16427e-05	0.0924675
